# Supplementary material for: Puerarin: A Potential Therapeutic for Colon Adenocarcinoma (COAD) Patients Suffering From SARS-CoV-2 Infection
Source: Front Pharmacol. 2022 May 23;13:921517. doi: 10.3389/fphar.2022.921517 (PMC9168431; doi:10.3389/fphar.2022.921517)
Supplement: Supplementary file 1 [file Table2.XLSX]

## Sheet: Sheet1
gene	database
PTGS2	CTD
TP53	CTD
BCL2	CTD
CCND1	CTD
CDKN1A	CTD
BAX	CTD
RELA	CTD
PCNA	CTD
IL1B	CTD
NFKB1	CTD
JUN	CTD
NOS2	CTD
CTNNB1	CTD
SOD2	CTD
MKI67	CTD
VEGFA	CTD
MMP9	CTD
STAT3	CTD
MYC	CTD
ACTA2	CTD
ICAM1	CTD
TYMS	CTD
EGFR	CTD
BAK1	CTD
LPL	CTD
LEP	CTD
MMP7	CTD
HSPB1	CTD
IL1RN	CTD
APC	CTD
DNMT1	CTD
KRAS	CTD
MTOR	CTD
SLC2A1	CTD
CXCL10	CTD
CCND2	CTD
ID3	CTD
ERBB2	CTD
HES1	CTD
S100A9	CTD
SPARC	CTD
SULT1A1	CTD
BECN1	CTD
ODC1	CTD
TGFBR2	CTD
IGF2	CTD
DPYD	CTD
HSPA2	CTD
SRC	CTD
SLC16A1	CTD
ALOX5	CTD
SERPINB5	CTD
SLC22A1	CTD
IGFBP1	CTD
TNFRSF10A	CTD
MMP12	CTD
SERTAD1	CTD
SLC19A1	CTD
MLH1	CTD
CRYAB	CTD
AXIN2	CTD
CCL20	CTD
TAGLN	CTD
MAOB	CTD
PLCB1	CTD
NOX4	CTD
LEF1	CTD
S100A4	CTD
NOTCH1	CTD
TYMP	CTD
PROM1	CTD
TPM3	CTD
GCG	CTD
TCF7L2	CTD
RECK	CTD
HMGCS2	CTD
CP	CTD
XAF1	CTD
CBR1	CTD
NDRG2	CTD
FZD2	CTD
CYP26A1	CTD
ALDH1B1	CTD
LRG1	CTD
CKM	CTD
ACTG2	CTD
RHOJ	CTD
SH3KBP1	CTD
ATP7A	CTD
SLC5A8	CTD
GSTM5	CTD
RFC1	CTD
TNFRSF9	CTD
POLB	CTD
UMPS	CTD
CDX2	CTD
A2M	CTD
ALOX12B	CTD
CACNA2D1	CTD
NOX1	CTD
TCF19	CTD
WT1	CTD
FBP1	CTD
KDM5B	CTD
GAST	CTD
GAP43	CTD
SLCO1B3	CTD
CCNH	CTD
FOLR1	CTD
TP53BP1	CTD
ITGA7	CTD
DMBT1	CTD
MEP1A	CTD
KCNH2	CTD
PRKN	CTD
BRD4	CTD
MIR98	CTD
LGR5	CTD
EIF3I	CTD
IL32	CTD
ASCL2	CTD
MECOM	CTD
YBX1	CTD
GUCY1A1	CTD
ITIH4	CTD
PARP4	CTD
GRIK2	CTD
RCOR1	CTD
MIR223	CTD
CAR4	CTD
PCP4	CTD
MUTYH	CTD
MTHFR	CTD
EOMES	CTD
KDM1A	CTD
DEFA5	CTD
F5	CTD
BAP1	CTD
MACIR	CTD
TRMT11	CTD
DEFA24	CTD
DEFAL1	CTD
RATNP-3B	CTD
CCAT1	CTD
PRR5-ARHGAP8	CTD
TNF	CTD
BIRC5	CTD
IFNG	CTD
PPARG	CTD
TNFSF10	CTD
MAP2K6	CTD
MCM2	CTD
LTF	CTD
OXT	CTD
RNF34	CTD
PTP4A3	CTD
CASP3	CTD
MAPK3	CTD
MAPK1	CTD
PARP1	CTD
IL6	CTD
CAT	CTD
CYP1A2	CTD
CCNB1	CTD
AKT1	CTD
CASP9	CTD
FOS	CTD
NFE2L2	CTD
GSK3B	CTD
HMOX1	CTD
NQO1	CTD
CASP8	CTD
RB1	CTD
DDIT3	CTD
TGFB1	CTD
CYP1A1	CTD
BCL2L1	CTD
NFKBIA	CTD
MMP2	CTD
H2AX	CTD
ALB	CTD
GPT	CTD
CDK1	CTD
CCNA2	CTD
CDH1	CTD
CDKN1B	CTD
IL2	CTD
SOD1	CTD
IL10	CTD
CYP3A4	CTD
CXCL8	CTD
MAPK14	CTD
CDK2	CTD
GSR	CTD
FAS	CTD
ABCC1	CTD
SQSTM1	CTD
GPX1	CTD
COL1A1	CTD
ABCC2	CTD
VCAM1	CTD
MPO	CTD
MAPK8	CTD
FN1	CTD
IL1A	CTD
TRP53	CTD
GADD45A	CTD
FASN	CTD
CYP1B1	CTD
MDM2	CTD
CYCS	CTD
ABCB1	CTD
GSTP1	CTD
GCLC	CTD
HRAS	CTD
CCN2	CTD
HMGCR	CTD
ACACA	CTD
CCL2	CTD
XIAP	CTD
POR	CTD
GCLM	CTD
HIF1A	CTD
EGR1	CTD
CXCL1	CTD
NR3C1	CTD
GPX3	CTD
PPARA	CTD
TIMP1	CTD
CD14	CTD
AHR	CTD
IL12A	CTD
CDK4	CTD
SREBF1	CTD
CEBPB	CTD
CEBPA	CTD
TNFRSF10B	CTD
IL4	CTD
IL12B	CTD
BID	CTD
PTGS1	CTD
CYP2E1	CTD
IGF1	CTD
IGF1R	CTD
NR1I2	CTD
SPP1	CTD
EDN1	CTD
RPS6	CTD
ACHE	CTD
CHEK1	CTD
ESR1	CTD
TLR4	CTD
E2F1	CTD
MAP2K1	CTD
CCL5	CTD
GSTA4	CTD
CCNE1	CTD
GGT1	CTD
IKBKB	CTD
CAV1	CTD
ATF3	CTD
FOSL1	CTD
APAF1	CTD
PTEN	CTD
IL18	CTD
ABCG2	CTD
HSPA5	CTD
MCL1	CTD
TIMP2	CTD
TNFRSF1A	CTD
TOP2A	CTD
PCK1	CTD
DUSP1	CTD
PLAU	CTD
UGT1A1	CTD
SAT1	CTD
TRIB3	CTD
CASP1	CTD
TFRC	CTD
ITGB1	CTD
MAPK9	CTD
BDNF	CTD
ATF4	CTD
FABP4	CTD
NOS3	CTD
BNIP3	CTD
HMGB1	CTD
FGF2	CTD
CXCL2	CTD
BAD	CTD
CPT1A	CTD
ABCA1	CTD
INS1	CTD
COL1A2	CTD
ABCC3	CTD
CREB1	CTD
PRKCB	CTD
CASP7	CTD
HGF	CTD
TGFA	CTD
SERPINE1	CTD
AR	CTD
RAF1	CTD
PLAT	CTD
HSPA1A	CTD
MT2A	CTD
GSTA1	CTD
CDKN2A	CTD
EPHX1	CTD
JUNB	CTD
DNAJB9	CTD
DUSP6	CTD
GDF15	CTD
ABCC4	CTD
ABCC5	CTD
PMAIP1	CTD
GSTM2	CTD
GSTM1	CTD
STAT1	CTD
CCL3	CTD
TJP1	CTD
XDH	CTD
MMP3	CTD
PDK1	CTD
SCD1	CTD
ERCC1	CTD
SGK1	CTD
CDC20	CTD
XRCC1	CTD
TIMP3	CTD
LITAF	CTD
CDH2	CTD
KEAP1	CTD
VIM	CTD
SIRT1	CTD
CHUK	CTD
GFAP	CTD
PPARGC1A	CTD
INSIG1	CTD
CFLAR	CTD
TH	CTD
EGF	CTD
UBE2C	CTD
SCD	CTD
CD36	CTD
DDIT4	CTD
BTG2	CTD
SOCS3	CTD
PRKCA	CTD
MAP1LC3B	CTD
ALDH1A1	CTD
HMGB2	CTD
MME	CTD
DAPK1	CTD
IER3	CTD
RRM2	CTD
FOXO1	CTD
EIF2AK3	CTD
GJA1	CTD
CXCL12	CTD
JUND	CTD
RPS6KB1	CTD
APP	CTD
NR1H4	CTD
SMAD3	CTD
LDLR	CTD
IFI27	CTD
PLD1	CTD
CYP2C9	CTD
BBC3	CTD
IGFBP3	CTD
RFC3	CTD
CYP19A1	CTD
PPP1R15A	CTD
PGR	CTD
G6PD	CTD
PLIN2	CTD
EFNA1	CTD
SRXN1	CTD
ALDOA	CTD
HSP90AA1	CTD
INSR	CTD
CHEK2	CTD
CD44	CTD
COL3A1	CTD
BIRC2	CTD
ANXA1	CTD
ID1	CTD
ERN1	CTD
CCNG1	CTD
IGFBP4	CTD
PDGFRB	CTD
PLAUR	CTD
UNG	CTD
HNF4A	CTD
PRKAA1	CTD
SNAI1	CTD
MGMT	CTD
GSN	CTD
CDK6	CTD
SLC2A4	CTD
CDKN1C	CTD
HSD11B1	CTD
ALPL	CTD
ID2	CTD
OCLN	CTD
THBS1	CTD
TLR2	CTD
PLA2G4A	CTD
HDAC1	CTD
SLC2A2	CTD
FASLG	CTD
IL1R1	CTD
ESR2	CTD
SP1	CTD
BIRC3	CTD
CSF2	CTD
IRS1	CTD
MMP1	CTD
TNFSF11	CTD
CTSB	CTD
CD86	CTD
CXCR4	CTD
PLK2	CTD
RAD51	CTD
TGFBI	CTD
GSTT1	CTD
IL17A	CTD
GSTA2	CTD
NCOA1	CTD
PTK2	CTD
TK1	CTD
EIF4EBP1	CTD
MET	CTD
LHB	CTD
EIF4E	CTD
CALCA	CTD
BCL2L11	CTD
CDC25C	CTD
CDKN3	CTD
FOXM1	CTD
IFIT1	CTD
CREBBP	CTD
SERPINE2	CTD
AURKA	CTD
EEF1A1	CTD
IFNB1	CTD
BRCA1	CTD
BUB1	CTD
IGFBP2	CTD
ANGPTL4	CTD
APOB	CTD
VDR	CTD
F2R	CTD
JAK2	CTD
SCARB1	CTD
ARNT	CTD
SOX9	CTD
PIK3R1	CTD
PKM	CTD
PRKCD	CTD
SNCA	CTD
STMN1	CTD
ENO1	CTD
MT1	CTD
PECAM1	CTD
HMGCS1	CTD
MAP2K2	CTD
LCN2	CTD
CCND3	CTD
SLPI	CTD
NR4A1	CTD
GOT1	CTD
XBP1	CTD
CCN1	CTD
MYD88	CTD
CENPF	CTD
GSS	CTD
AKT2	CTD
CKS1B	CTD
SPHK1	CTD
PDK4	CTD
KDR	CTD
NUSAP1	CTD
TNFRSF11B	CTD
RUNX2	CTD
FST	CTD
HNF1A	CTD
TXNRD1	CTD
ANXA4	CTD
IL6ST	CTD
COL6A1	CTD
RBP4	CTD
G0S2	CTD
LGALS1	CTD
NGF	CTD
FEN1	CTD
PPARD	CTD
DIABLO	CTD
ASNS	CTD
PRKCE	CTD
PRNP	CTD
SREBF2	CTD
TGFBR1	CTD
PBK	CTD
MAD2L1	CTD
ACSL1	CTD
BGLAP	CTD
RHOB	CTD
MSH2	CTD
PMP22	CTD
MMP13	CTD
CCNB2	CTD
SLC3A2	CTD
GSTM3	CTD
FYN	CTD
HSPE1	CTD
RXRA	CTD
NCF1	CTD
TF	CTD
CYBB	CTD
GATA4	CTD
KIF2C	CTD
PRKDC	CTD
VCAN	CTD
DCN	CTD
MAP2K3	CTD
BCL6	CTD
POU5F1	CTD
HPRT1	CTD
HSF1	CTD
GPAM	CTD
PIM1	CTD
SELE	CTD
ADORA2A	CTD
CASP6	CTD
APOE	CTD
APOA1	CTD
ETS1	CTD
S100A8	CTD
PPFIBP1	CTD
RHOA	CTD
AGT	CTD
FGF1	CTD
NR1H3	CTD
IFI6	CTD
FXN	CTD
IRF7	CTD
INHBB	CTD
PTGDS	CTD
MBP	CTD
PRC1	CTD
SLC30A1	CTD
ADAMTS1	CTD
ME1	CTD
PTGES	CTD
ANXA5	CTD
SLC2A3	CTD
CENPE	CTD
PRKCZ	CTD
FSHB	CTD
AOX1	CTD
XRCC5	CTD
SLC7A11	CTD
ISG15	CTD
UGT1A6	CTD
IFITM1	CTD
ITGAV	CTD
GPX2	CTD
ABCB4	CTD
GSTA3	CTD
KLF2	CTD
STAT6	CTD
KLF6	CTD
TAC1	CTD
STAR	CTD
ADM	CTD
RAC1	CTD
ACTB	CTD
CPE	CTD
ENC1	CTD
AGER	CTD
KLF4	CTD
SESN2	CTD
MX1	CTD
RARA	CTD
ARNTL	CTD
HSPD1	CTD
OGG1	CTD
SMOX	CTD
TJP2	CTD
HSPA1B	CTD
RUNX1	CTD
TXNIP	CTD
CSF1	CTD
SQLE	CTD
RAN	CTD
F3	CTD
OAT	CTD
AKAP12	CTD
SERPINH1	CTD
MAOA	CTD
CLU	CTD
ATR	CTD
GAPDH	CTD
RGS4	CTD
EP300	CTD
ATM	CTD
NFKB2	CTD
HSPA8	CTD
MCM6	CTD
PHLDA2	CTD
TGM2	CTD
ABCB1B	CTD
NANOG	CTD
DKK1	CTD
LXN	CTD
EIF2S1	CTD
CAR3	CTD
HSP90AB1	CTD
NFE2L1	CTD
DUSP5	CTD
TNFRSF12A	CTD
ATG7	CTD
ITGA5	CTD
CTSD	CTD
CYP2B1	CTD
SMAD2	CTD
SNAI2	CTD
B2M	CTD
NFKBIB	CTD
CAPN2	CTD
S100A11	CTD
ATF6	CTD
GADD45B	CTD
IRAK1	CTD
LCAT	CTD
HSPA9	CTD
ETS2	CTD
ACLY	CTD
PRDX2	CTD
WNT5A	CTD
CYB5A	CTD
LIF	CTD
PRDX1	CTD
CASP4	CTD
PBRM1	CTD
GNAI2	CTD
HNRNPD	CTD
MYBL2	CTD
SOD3	CTD
RGS2	CTD
DNAJB1	CTD
TSC22D1	CTD
HERPUD1	CTD
IRS2	CTD
E2F8	CTD
ZFHX3	CTD
KIF20A	CTD
MAPK10	CTD
CDC42	CTD
CYBA	CTD
CDC25A	CTD
CDC45	CTD
COL4A2	CTD
IL1R2	CTD
COL5A1	CTD
MCM4	CTD
MAFF	CTD
SFRP2	CTD
LOX	CTD
ACE	CTD
FTH1	CTD
CCL7	CTD
CYP2B6	CTD
CYP7A1	CTD
AREG	CTD
SMPD1	CTD
NR1I3	CTD
MMP10	CTD
PLA2G2A	CTD
DHFR	CTD
ZFP36	CTD
UGDH	CTD
SPAG5	CTD
LY6E	CTD
MGST1	CTD
CENPA	CTD
AIFM1	CTD
MMP14	CTD
SKP2	CTD
ELK1	CTD
TFPI2	CTD
FOSB	CTD
EPS8	CTD
RBL1	CTD
IGFBP5	CTD
PERP	CTD
GATA3	CTD
FADS1	CTD
ITGB2	CTD
RARB	CTD
MCM7	CTD
AKR1B1	CTD
CASP2	CTD
NLRP3	CTD
NRP1	CTD
DLK1	CTD
RPA2	CTD
TOB1	CTD
BGN	CTD
TTR	CTD
HBB	CTD
VLDLR	CTD
GSTK1	CTD
SOX2	CTD
CYP3A11	CTD
SLC22A8	CTD
BMP6	CTD
CYP17A1	CTD
BRCA2	CTD
FSTL1	CTD
SLC51A	CTD
MT1A	CTD
ALDH3A2	CTD
CD9	CTD
KIF11	CTD
NAT2	CTD
MGST2	CTD
TFAM	CTD
FKBP5	CTD
FOXA1	CTD
BHLHE40	CTD
NEDD9	CTD
TFF1	CTD
POMC	CTD
ITGAM	CTD
LDHA	CTD
SMC4	CTD
CXCL5	CTD
VDAC1	CTD
NBN	CTD
XRCC6	CTD
ALDH1A3	CTD
NPM1	CTD
EREG	CTD
LMNA	CTD
MAF	CTD
PCSK9	CTD
UGT1A10	CTD
BUB1B	CTD
DFFA	CTD
GADD45G	CTD
CCNF	CTD
DNAJC3	CTD
DLC1	CTD
FOXO3	CTD
NR4A2	CTD
COL5A2	CTD
HNRNPA1	CTD
PDGFRA	CTD
GLO1	CTD
RPA1	CTD
DIO2	CTD
IFIT3	CTD
LBP	CTD
CROT	CTD
HDAC2	CTD
NR0B2	CTD
GSTO1	CTD
NUPR1	CTD
PDGFB	CTD
EHHADH	CTD
NFIL3	CTD
PER2	CTD
GAD1	CTD
CKB	CTD
CXCL14	CTD
INS	CTD
KLF5	CTD
MGP	CTD
SLC22A5	CTD
SLC16A3	CTD
ACE2	CTD
APEX1	CTD
ABCG1	CTD
MFGE8	CTD
CLDN2	CTD
ATG5	CTD
KRT19	CTD
PSAT1	CTD
GPNMB	CTD
POLH	CTD
ATG12	CTD
SLC19A2	CTD
UCP2	CTD
TRIB1	CTD
HSD11B2	CTD
PTGR1	CTD
TNC	CTD
CD40	CTD
GNAS	CTD
LMNB1	CTD
INHBA	CTD
ITGAL	CTD
NRF1	CTD
PON1	CTD
CTSL	CTD
LAMC1	CTD
POLA1	CTD
TNFAIP8	CTD
PIK3CA	CTD
TGFB2	CTD
ERCC4	CTD
LIFR	CTD
NEDD4L	CTD
SERPINF1	CTD
EZH2	CTD
SDC4	CTD
MIF	CTD
TPM1	CTD
CASP10	CTD
RPS2	CTD
PRKAA2	CTD
PHGDH	CTD
GJB2	CTD
PKLR	CTD
SFPQ	CTD
FILIP1L	CTD
DLG1	CTD
MDK	CTD
GEM	CTD
MGST3	CTD
ATL2	CTD
PRPF4B	CTD
ZMYND8	CTD
CKS2	CTD
GRB2	CTD
DECR1	CTD
MEF2C	CTD
COL2A1	CTD
LGALS3	CTD
CBX5	CTD
TP53I3	CTD
HBP1	CTD
PTX3	CTD
SLC20A1	CTD
DMXL2	CTD
AQP3	CTD
ITGA3	CTD
PRKCQ	CTD
HBEGF	CTD
NEK2	CTD
CLDN1	CTD
ADIPOR2	CTD
COX2	CTD
PROCR	CTD
CTSC	CTD
FBN1	CTD
TMSB4X	CTD
COL4A1	CTD
MT2	CTD
PRKCI	CTD
CDKN2C	CTD
PER1	CTD
UHRF1	CTD
ACKR3	CTD
KIF15	CTD
HNRNPC	CTD
RGCC	CTD
TFAP2A	CTD
GHR	CTD
ITGB3	CTD
P4HB	CTD
ATP5F1B	CTD
GLUL	CTD
LTBP1	CTD
SLC10A1	CTD
ADIPOQ	CTD
PLOD2	CTD
NT5E	CTD
KIF14	CTD
CD74	CTD
VEGFC	CTD
PKP2	CTD
MGLL	CTD
IFITM3	CTD
TUBB	CTD
PLK1	CTD
NPY	CTD
CYP7B1	CTD
PIR	CTD
FBXO30	CTD
RRM2B	CTD
CCNG2	CTD
IRF1	CTD
MSMO1	CTD
DNMT3B	CTD
TCF12	CTD
GK	CTD
PLK3	CTD
ANXA2	CTD
FANCI	CTD
NFAT5	CTD
PDLIM1	CTD
PDGFA	CTD
NRG1	CTD
REV3L	CTD
LEPR	CTD
MALAT1	CTD
TWIST1	CTD
ORM1	CTD
EHBP1	CTD
MX2	CTD
BMP2	CTD
PHLDA3	CTD
BTG1	CTD
CDKN2B	CTD
FBXO32	CTD
PCLAF	CTD
ABCB1A	CTD
PLA2G4C	CTD
PPP3CA	CTD
HP	CTD
CYP2C19	CTD
MCM10	CTD
CITED2	CTD
THBD	CTD
NDRG1	CTD
CEACAM1	CTD
HMGA2	CTD
PNPLA2	CTD
UGT1A9	CTD
ERBB3	CTD
HSPB8	CTD
TERT	CTD
TNFRSF1B	CTD
ITPR3	CTD
GRN	CTD
RORA	CTD
MIR34A	CTD
RPS3A	CTD
AURKB	CTD
CES1	CTD
ANGPT1	CTD
BCHE	CTD
FMO1	CTD
NR1D1	CTD
RHOU	CTD
RELN	CTD
IL7R	CTD
AQP1	CTD
COMMD10	CTD
OAS1	CTD
IFIT2	CTD
NDUFS1	CTD
CCR2	CTD
IDO1	CTD
PA2G4	CTD
PLEC	CTD
SLC22A2	CTD
SLBP	CTD
NTRK2	CTD
OPA1	CTD
PTCH1	CTD
GCNT2	CTD
TCF7	CTD
FASL	CTD
TDO2	CTD
ADA	CTD
RBP1	CTD
ATP2A2	CTD
PRKACA	CTD
RELB	CTD
SMAD7	CTD
STIP1	CTD
TCF4	CTD
KAT2B	CTD
DRAM1	CTD
ILF3	CTD
ACOX1	CTD
EDNRB	CTD
ABCB11	CTD
FHL2	CTD
TXN	CTD
MYOF	CTD
CYP11A1	CTD
S1PR3	CTD
ARID2	CTD
ADRB2	CTD
FGFR1	CTD
LRP1	CTD
PRDX3	CTD
SMAD1	CTD
MCM5	CTD
CDC25B	CTD
SERPINB2	CTD
CYP4A14	CTD
HK2	CTD
FZD1	CTD
GNG11	CTD
MYLK	CTD
IL11	CTD
TEK	CTD
BNIP3L	CTD
F2RL1	CTD
ASS1	CTD
SELENOP	CTD
SLC7A5	CTD
COL14A1	CTD
DFFB	CTD
CCK	CTD
CCNE2	CTD
MCM3	CTD
SFN	CTD
GPX4	CTD
SOS1	CTD
TGFB3	CTD
UGT1A8	CTD
ARRB1	CTD
FOXA2	CTD
TNFRSF25	CTD
CD55	CTD
ECT2	CTD
CENPU	CTD
HSPH1	CTD
MRPL20	CTD
HAMP	CTD
CYP3A5	CTD
IDI1	CTD
SULF2	CTD
TTK	CTD
DBF4	CTD
MLKL	CTD
STK17B	CTD
TNFAIP3	CTD
EGR2	CTD
FADS2	CTD
NDC80	CTD
SDHA	CTD
THRSP	CTD
SYP	CTD
TSC22D3	CTD
EIF5A	CTD
PMEPA1	CTD
SESN1	CTD
TMPO	CTD
ACTA1	CTD
COX1	CTD
NGFR	CTD
FKBP1A	CTD
AKR1B10	CTD
KLK3	CTD
FUBP1	CTD
MASP1	CTD
RAD23B	CTD
PAK2	CTD
KRT8	CTD
HPGD	CTD
FCGR2B	CTD
S1PR1	CTD
ARG1	CTD
GBP1	CTD
ATP1B1	CTD
CSF1R	CTD
SLCO2B1	CTD
BMP4	CTD
ADAMTS4	CTD
BMP7	CTD
MPZL1	CTD
PDCD4	CTD
S100A6	CTD
SLC6A3	CTD
FCER1G	CTD
LIPG	CTD
NCOR1	CTD
VCL	CTD
DDX58	CTD
YWHAE	CTD
CEBPD	CTD
CDC6	CTD
LIPC	CTD
EPO	CTD
CYP3A23-3A1	CTD
GALNT16	CTD
PFN1	CTD
RGS1	CTD
CD68	CTD
FGFR2	CTD
PHLDA1	CTD
PYCARD	CTD
RACK1	CTD
AKR1C1	CTD
C3	CTD
RPLP0	CTD
SPTBN1	CTD
UBC	CTD
ARG2	CTD
DNAJB4	CTD
DNMT3A	CTD
CSNK2A2	CTD
HNRNPL	CTD
RASGRP3	CTD
ZWILCH	CTD
ORC6	CTD
ALDOC	CTD
GLS	CTD
KLF10	CTD
LDHB	CTD
AKR1C3	CTD
CHCHD3	CTD
FABP6	CTD
BIK	CTD
RAD51AP1	CTD
CES2	CTD
NR1D2	CTD
RGS16	CTD
SOX4	CTD
UPP1	CTD
CRYL1	CTD
CYP3A2	CTD
ENDOG	CTD
STAT4	CTD
FAN1	CTD
AMPD3	CTD
IL13RA1	CTD
MYBL1	CTD
RETN	CTD
CARHSP1	CTD
EXOC4	CTD
MELK	CTD
ATF2	CTD
HSP90B1	CTD
AK2	CTD
MAP2K5	CTD
NCL	CTD
SELL	CTD
CTH	CTD
CREM	CTD
MANF	CTD
SMO	CTD
TP53INP1	CTD
C1QA	CTD
CYP2C29	CTD
FGF7	CTD
LTB	CTD
RACGAP1	CTD
TNFRSF19	CTD
ACSS1	CTD
ATP1A1	CTD
DDHD1	CTD
GLRX	CTD
HAVCR1	CTD
RAD54L	CTD
RPL19	CTD
KRT18	CTD
METTL7A	CTD
SMC2	CTD
PDYN	CTD
RAD50	CTD
SHC1	CTD
FABP1	CTD
RNF26	CTD
RFC5	CTD
ARHGDIB	CTD
CFH	CTD
MSH6	CTD
TGIF1	CTD
LPAR1	CTD
RND3	CTD
DTYMK	CTD
FXYD5	CTD
CCL6	CTD
IL15	CTD
CDCA5	CTD
GAS6	CTD
IL6R	CTD
KIF23	CTD
CYP2A6	CTD
NPPB	CTD
CISH	CTD
LY96	CTD
SFRP1	CTD
CAPN1	CTD
RASD1	CTD
CNN1	CTD
GCH1	CTD
DBI	CTD
FDFT1	CTD
PLEKHA5	CTD
RPLP2	CTD
PSMA2	CTD
SLCO2A1	CTD
STK11	CTD
CCL4	CTD
CLDN4	CTD
PFKP	CTD
SLCO1A1	CTD
APOC1	CTD
CACYBP	CTD
KCNN4	CTD
LRP2	CTD
MFN1	CTD
RRAS2	CTD
SIRT3	CTD
SLC27A1	CTD
SOX17	CTD
ACAT1	CTD
SORD	CTD
GRB14	CTD
KLF11	CTD
CYP26B1	CTD
MAP3K8	CTD
SLC31A1	CTD
KIT	CTD
MAP2	CTD
TBC1D17	CTD
PPP1R3C	CTD
EIF1	CTD
IL7	CTD
MYH10	CTD
ACADM	CTD
GBP2	CTD
TOP1	CTD
NIN	CTD
ATP8B1	CTD
CADM1	CTD
PLSCR1	CTD
NME1	CTD
CLIP2	CTD
PTPN1	CTD
DIAPH3	CTD
FNDC3B	CTD
RAD51C	CTD
UGP2	CTD
ELF1	CTD
HINT1	CTD
MAP3K1	CTD
RCAN1	CTD
MRPL22	CTD
COL6A2	CTD
SLC22A4	CTD
CYP2C11	CTD
ERRFI1	CTD
ACSS2	CTD
CDH11	CTD
CDCA2	CTD
EFNB2	CTD
SPRY4	CTD
SYK	CTD
TRPV1	CTD
CASP8AP2	CTD
CRP	CTD
ELK3	CTD
CD274	CTD
KYNU	CTD
HADH	CTD
JAK1	CTD
KITLG	CTD
TMPRSS2	CTD
DDX5	CTD
SLC10A2	CTD
ZFP36L1	CTD
CASP12	CTD
DLGAP5	CTD
KLHL24	CTD
PRLR	CTD
ARL6IP5	CTD
FGF12	CTD
HSPA12A	CTD
DROSHA	CTD
SETD2	CTD
SAA1	CTD
EPOR	CTD
MXI1	CTD
NID2	CTD
JAG1	CTD
ACTN1	CTD
BACE1	CTD
DUSP4	CTD
LUM	CTD
SLC22A7	CTD
SLCO1A4	CTD
CDK9	CTD
IL10RB	CTD
PAICS	CTD
POLE2	CTD
TRAF6	CTD
ENO3	CTD
PAK1	CTD
RPS6KA5	CTD
FADD	CTD
IDH1	CTD
FLNB	CTD
COX6C	CTD
PHIP	CTD
PROX1	CTD
PRKCH	CTD
APOA4	CTD
EIF2A	CTD
IKBKG	CTD
TRADD	CTD
CCL11	CTD
PDHA1	CTD
GPSM2	CTD
SLC6A9	CTD
BCAR3	CTD
LGMN	CTD
RBL2	CTD
NFATC1	CTD
PROS1	CTD
PYGL	CTD
ASL	CTD
BLM	CTD
FNTB	CTD
RAMP1	CTD
STS	CTD
ABCC6	CTD
BAMBI	CTD
CAMK2D	CTD
CABLES1	CTD
CIT	CTD
ERCC5	CTD
GPRC5B	CTD
SLC13A5	CTD
WIF1	CTD
IMPDH2	CTD
P4HA1	CTD
TSHB	CTD
HMMR	CTD
WNT1	CTD
ZMYM2	CTD
ARHGAP29	CTD
GPX8	CTD
COTL1	CTD
DDX17	CTD
NCOA3	CTD
TRIP13	CTD
ANP32A	CTD
ATP2A1	CTD
CYP2B10	CTD
UQCRC2	CTD
C1S	CTD
RRM1	CTD
S100B	CTD
SLC6A6	CTD
TFPI	CTD
FCHO2	CTD
ABCG5	CTD
COMT	CTD
ALAD	CTD
ENPP1	CTD
MAP2K4	CTD
SLC39A8	CTD
TNFRSF21	CTD
DAGLB	CTD
ASPM	CTD
AXL	CTD
ANKRD12	CTD
BCL10	CTD
CDA	CTD
F13A1	CTD
LMO7	CTD
SRGN	CTD
BCL3	CTD
CRY1	CTD
DST	CTD
FANCD2	CTD
GLI1	CTD
NQO2	CTD
ANGPT2	CTD
HDAC6	CTD
ASB2	CTD
HNF1B	CTD
PLPP3	CTD
TSPO	CTD
PNRC1	CTD
SLC5A3	CTD
TRAF2	CTD
XPA	CTD
BCOR	CTD
SRPX	CTD
NES	CTD
SLC22A6	CTD
FHL1	CTD
PPIA	CTD
ATG10	CTD
CSPP1	CTD
CFD	CTD
SLCO1B1	CTD
IL5	CTD
CHI3L1	CTD
SPON1	CTD
ADARB1	CTD
LIG1	CTD
PRDM2	CTD
PRKD3	CTD
RASA1	CTD
RFTN1	CTD
TSC1	CTD
THRA	CTD
FZD7	CTD
PPM1D	CTD
ANLN	CTD
CXCR2	CTD
NMB	CTD
ANXA3	CTD
MAP3K5	CTD
SULT2A1	CTD
ACAA2	CTD
COL18A1	CTD
MVD	CTD
TPMT	CTD
ALG14	CTD
PKN2	CTD
ARRDC3	CTD
SHH	CTD
SLC40A1	CTD
CYP27B1	CTD
GREM1	CTD
HDAC5	CTD
MTUS1	CTD
TFDP1	CTD
ACOT13	CTD
AGR2	CTD
BAZ1A	CTD
CETN3	CTD
COX5B	CTD
LPO	CTD
MECR	CTD
PKDCC	CTD
RASL11B	CTD
SUB1	CTD
COL12A1	CTD
HTATIP2	CTD
ROCK2	CTD
RET	CTD
GINS2	CTD
HNRNPDL	CTD
PNPLA3	CTD
DNM1L	CTD
LILRB3	CTD
MAPT	CTD
EIF5	CTD
HMGA1	CTD
IL1RL1	CTD
INSIG2	CTD
MYB	CTD
NCOR2	CTD
TBX3	CTD
XPC	CTD
HDAC3	CTD
ALAS2	CTD
ANAPC1	CTD
HHEX	CTD
IRF2	CTD
CTSS	CTD
ALDH2	CTD
HSPA4L	CTD
ALAS1	CTD
ARRDC2	CTD
ETHE1	CTD
PRIM2	CTD
DUSP2	CTD
NRAS	CTD
WEE1	CTD
PLA2G7	CTD
RPSA	CTD
IRX3	CTD
POLK	CTD
VRK1	CTD
CYP8B1	CTD
ABCB6	CTD
EIF4G1	CTD
ESPL1	CTD
IFIH1	CTD
BMP1	CTD
CRY2	CTD
TFF3	CTD
UCK2	CTD
ALCAM	CTD
NRIP1	CTD
P2RX7	CTD
FTL1	CTD
IFT27	CTD
NRN1	CTD
NUMB	CTD
NASP	CTD
SLC4A1	CTD
HCAR2	CTD
PCOLCE	CTD
CFB	CTD
ITPR1	CTD
LYN	CTD
MVP	CTD
PAX6	CTD
STAT5A	CTD
TLR3	CTD
TUBB6	CTD
ANG	CTD
ATP5F1A	CTD
CDK5R1	CTD
ERP29	CTD
PDPK1	CTD
VTN	CTD
CFL1	CTD
CX3CL1	CTD
STC2	CTD
COBL	CTD
DNAJC9	CTD
NOS1	CTD
VAV2	CTD
THRB	CTD
HBA1	CTD
LBR	CTD
PLAAT3	CTD
CSF3	CTD
NFS1	CTD
NOD1	CTD
PIP5K1B	CTD
C1QB	CTD
PML	CTD
RSAD2	CTD
NR4A3	CTD
HES6	CTD
NABP1	CTD
RFC4	CTD
ALPI	CTD
BCL2L2	CTD
BMF	CTD
CPT1B	CTD
DGAT2	CTD
ECI2	CTD
ERCC2	CTD
PIGA	CTD
POLD3	CTD
SLC23A2	CTD
SRP9	CTD
TPP2	CTD
XRCC4	CTD
FSHR	CTD
MAP4K4	CTD
RASSF1	CTD
YWHAB	CTD
ZBTB20	CTD
EXOC6	CTD
FOSL2	CTD
ATRX	CTD
PPP1R1B	CTD
NAMPT	CTD
LAMB2	CTD
SULT1C2	CTD
TPR	CTD
HSD3B1	CTD
ISYNA1	CTD
PF4	CTD
PLK4	CTD
THBS2	CTD
UBE2T	CTD
ATF7IP	CTD
FMNL2	CTD
JCHAIN	CTD
CTSK	CTD
IL24	CTD
UCHL1	CTD
UCP1	CTD
PLCG1	CTD
TARDBP	CTD
ECH1	CTD
SELENBP1	CTD
CHD2	CTD
GPX7	CTD
SPRY1	CTD
TYROBP	CTD
H2BC5	CTD
LPIN1	CTD
DCLK1	CTD
IFI44	CTD
NUCB2	CTD
GPD1	CTD
CLIC1	CTD
S100G	CTD
SCD2	CTD
ADCY4	CTD
CCN4	CTD
GJA4	CTD
KANK4	CTD
KAT6B	CTD
TMEM140	CTD
TYRO3	CTD
CCR1	CTD
GJB1	CTD
SLC47A1	CTD
ADAMTS5	CTD
EIF3A	CTD
HSDL2	CTD
PIK3C3	CTD
TBL1XR1	CTD
MT1X	CTD
NCF2	CTD
PENK	CTD
PRKACB	CTD
CHD7	CTD
FANCG	CTD
GPHN	CTD
SMIM3	CTD
BUB3	CTD
PLXNB1	CTD
TBC1D31	CTD
VPS13B	CTD
APLN	CTD
MAPKAPK3	CTD
MKNK2	CTD
GRIN1	CTD
FABP7	CTD
HNRNPK	CTD
SLC5A1	CTD
ZMAT3	CTD
EEF2	CTD
ENPP2	CTD
ACTR1A	CTD
VNN1	CTD
ADGRL2	CTD
AQP7	CTD
CLDN7	CTD
EWSR1	CTD
GOLGA4	CTD
PIK3C2B	CTD
PRRC2C	CTD
IL13	CTD
RAMP3	CTD
SRPX2	CTD
TLK1	CTD
TTF2	CTD
PRSS23	CTD
TKT	CTD
CD81	CTD
MAPK13	CTD
SAMHD1	CTD
CPS1	CTD
CYP27A1	CTD
EIF2AK2	CTD
GRIN2B	CTD
NUF2	CTD
TXN1	CTD
UBD	CTD
GMFB	CTD
RAD18	CTD
DAB2	CTD
CNR1	CTD
MTREX	CTD
BAG3	CTD
DPP4	CTD
NCOA2	CTD
TNFAIP6	CTD
GRB10	CTD
LIPE	CTD
PPP2CA	CTD
TNFSF9	CTD
ABCC9	CTD
CRYZ	CTD
LTA	CTD
RARRES1	CTD
TPM2	CTD
HEXB	CTD
FOXO4	CTD
GDF10	CTD
LATS2	CTD
RAD21	CTD
RASA3	CTD
UBE3A	CTD
USP18	CTD
ATXN1	CTD
KLF9	CTD
MAP3K7	CTD
PDLIM7	CTD
RBPMS	CTD
RRBP1	CTD
SLC25A10	CTD
TBXAS1	CTD
TUBA1A	CTD
DES	CTD
ALOX12	CTD
MSI2	CTD
NTN1	CTD
PPP2R5C	CTD
IGFBP7	CTD
TMEM97	CTD
TRAP1	CTD
VAV3	CTD
ITGA6	CTD
CDCA8	CTD
ESRRA	CTD
PRL	CTD
ARF1	CTD
DYRK2	CTD
G2E3	CTD
GAB1	CTD
HMGN2	CTD
MUC2	CTD
NDUFV2	CTD
PDX1	CTD
SSR3	CTD
TCF3	CTD
TMEM158	CTD
ALPP	CTD
CDK8	CTD
NDUFA4	CTD
EZR	CTD
ADCY7	CTD
DCK	CTD
EIF4A2	CTD
GSTA5	CTD
HCK	CTD
LYZ	CTD
PDIA4	CTD
UGT1A7	CTD
ID4	CTD
VWF	CTD
AOC3	CTD
KALRN	CTD
PRDX4	CTD
NTS	CTD
PODXL	CTD
CPT2	CTD
EPAS1	CTD
PRPF8	CTD
SOCS5	CTD
TSPAN12	CTD
SLC38A2	CTD
FGA	CTD
ADD3	CTD
DLG4	CTD
ERCC6	CTD
IHH	CTD
MAL	CTD
PXN	CTD
ULK1	CTD
ARHGAP24	CTD
RAMP2	CTD
RBPJ	CTD
SMIM14	CTD
FLT1	CTD
GOLM1	CTD
MYO5C	CTD
PILRA	CTD
RFFL	CTD
SMS	CTD
CTSH	CTD
GSTT2	CTD
OLR1	CTD
PTPRF	CTD
BRAF	CTD
ESD	CTD
NID1	CTD
NPC2	CTD
OLFML3	CTD
ELOVL6	CTD
ENO2	CTD
FOXN3	CTD
CDCA3	CTD
CYP4B1	CTD
MXD1	CTD
OSGIN1	CTD
ROCK1	CTD
UGT1A3	CTD
DHCR24	CTD
CASD1	CTD
VTI1A	CTD
CEBPG	CTD
ITGB6	CTD
MAP3K6	CTD
STAT2	CTD
XPO1	CTD
EPN2	CTD
HCFC1	CTD
MAPK7	CTD
MLPH	CTD
NAPEPLD	CTD
CHRM4	CTD
ERCC6L	CTD
FUT8	CTD
KIF4A	CTD
ITGA4	CTD
CALR	CTD
RPS6KA1	CTD
PINK1	CTD
HELLS	CTD
CYB561	CTD
PANX1	CTD
PIM2	CTD
SRGAP3	CTD
TMED3	CTD
AMIGO2	CTD
BMI1	CTD
CCL8	CTD
PPBP	CTD
NRXN1	CTD
PGRMC1	CTD
SORBS1	CTD
ISG20	CTD
AFP	CTD
ARL4D	CTD
CUX1	CTD
FZD4	CTD
GFPT2	CTD
PDE7B	CTD
POLA2	CTD
POLE	CTD
TRIB2	CTD
CD40LG	CTD
CD59	CTD
CDKAL1	CTD
CTTNBP2NL	CTD
ND2	CTD
SLC16A12	CTD
TRP53INP1	CTD
WDFY3	CTD
F2	CTD
ACSL3	CTD
FABP3	CTD
TDRD3	CTD
APOC3	CTD
CMBL	CTD
EFEMP1	CTD
FBLN1	CTD
FIS1	CTD
GOT2	CTD
OSMR	CTD
PLTP	CTD
RHBDF2	CTD
FANCC	CTD
MAP3K4	CTD
RFC2	CTD
PTHLH	CTD
RIPK1	CTD
DDB2	CTD
FAT1	CTD
PTGER3	CTD
TRAF1	CTD
ZFP36L2	CTD
MSRA	CTD
MYO10	CTD
TRA2A	CTD
COX11	CTD
FRYL	CTD
IBTK	CTD
MFN2	CTD
ABCG8	CTD
ACSL5	CTD
AKR1A1	CTD
SLC1A5	CTD
SLC25A20	CTD
EMILIN2	CTD
KCNA5	CTD
LAT	CTD
SMARCA5	CTD
AGRN	CTD
CD69	CTD
EPHA4	CTD
SLC51B	CTD
NPPA	CTD
DDIT4L	CTD
DNAJA1	CTD
DNAJC12	CTD
MR1	CTD
RAD23A	CTD
RNF19B	CTD
AGTR1A	CTD
GLB1	CTD
TPX2	CTD
CCL9	CTD
IRAK2	CTD
ATRNL1	CTD
GAPVD1	CTD
IL33	CTD
RBM4	CTD
SHOX2	CTD
SRGAP1	CTD
STRN	CTD
CFTR	CTD
MADD	CTD
STEAP2	CTD
KPNA2	CTD
TTN	CTD
SLC39A14	CTD
GATA2	CTD
PER3	CTD
SORL1	CTD
CBFB	CTD
CSTF3	CTD
DOCK10	CTD
EBNA1BP2	CTD
MFAP5	CTD
PIAS1	CTD
THYN1	CTD
TNRC6B	CTD
DGKA	CTD
FAM171A1	CTD
SCFD2	CTD
TRIM38	CTD
LIMA1	CTD
TAP1	CTD
EPHX2	CTD
ASF1B	CTD
DHX9	CTD
GNMT	CTD
GTSE1	CTD
ITGA2B	CTD
LAMA1	CTD
LAMB3	CTD
MMP8	CTD
SEMA6D	CTD
CBX7	CTD
CPB2	CTD
CSF3R	CTD
GTF2IRD1	CTD
KHSRP	CTD
CLASP2	CTD
P3H3	CTD
PPP1R18	CTD
COL6A3	CTD
PIK3R3	CTD
PLS3	CTD
ST6GAL1	CTD
SYNCRIP	CTD
COX17	CTD
QSOX1	CTD
TRIO	CTD
ACAT2	CTD
ADRB1	CTD
KLHL5	CTD
RBP7	CTD
SEPHS2	CTD
TPI1	CTD
ACACB	CTD
ANKMY2	CTD
CSRP2	CTD
IER2	CTD
IL1RAP	CTD
LGALS3BP	CTD
SST	CTD
DDX39A	CTD
FAM43A	CTD
GTDC1	CTD
NDUFB9	CTD
NUDT21	CTD
POLE3	CTD
MAFG	CTD
ZEB1	CTD
L1CAM	CTD
MED13L	CTD
NDUFA5	CTD
RPL28	CTD
SLC26A2	CTD
ABAT	CTD
CAMK2A	CTD
GUSB	CTD
ARHGEF2	CTD
CRK	CTD
PPP1CB	CTD
RBBP4	CTD
PDIA3	CTD
TUBB3	CTD
CLDN5	CTD
MCAM	CTD
YAP1	CTD
AKR1C2	CTD
TUSC2	CTD
CHIL3	CTD
NCOA6	CTD
RFWD3	CTD
TDRD7	CTD
USP24	CTD
ACP5	CTD
ACSL4	CTD
MTARC1	CTD
POLQ	CTD
SFRP4	CTD
FRZB	CTD
HACL1	CTD
PLA2G12A	CTD
SLC25A5	CTD
TLR1	CTD
AVPR1A	CTD
CYP4A10	CTD
DUT	CTD
FBXO5	CTD
FOXP1	CTD
HNRNPH1	CTD
HSPA1L	CTD
TSC2	CTD
ABI3BP	CTD
ARHGAP11A	CTD
BDH1	CTD
CKAP2	CTD
DPYSL2	CTD
DVL1	CTD
GRPEL2	CTD
[truncated: 48,242 more rows]
