# Supplementary material for: Puerarin: A Potential Therapeutic for Colon Adenocarcinoma (COAD) Patients Suffering From SARS-CoV-2 Infection
Source: Front Pharmacol. 2022 May 23;13:921517. doi: 10.3389/fphar.2022.921517 (PMC9168431; doi:10.3389/fphar.2022.921517)
Supplement: Supplementary file 2 [file Table3.XLSX]

## Sheet: Sheet1
gene	database
NOS3	CTD
HMOX1	CTD
NFE2L2	CTD
CASP3	CTD
BCL2	CTD
GCLC	CTD
TNF	CTD
RELA	CTD
CAT	CTD
ESR2	CTD
FYN	CTD
ALB	CTD
BAX	CTD
MAPK8	CTD
MTOR	CTD
NFKB1	CTD
NOS2	CTD
PARP1	CTD
PGR	CTD
PPARA	CTD
PTGS2	CTD
RARA	CTD
RPS6KB1	CTD
TGFB1	CTD
ACTA2	CTD
AKT1	CTD
BIRC5	CTD
CASP8	CTD
CCN2	CTD
COL1A1	CTD
COX1	CTD
CYP2E1	CTD
EIF4EBP1	CTD
FASLG	CTD
GDNF	CTD
GPER1	CTD
GSK3B	CTD
GSR	CTD
ICAM1	CTD
IGF1	CTD
IL6	CTD
MAPK1	CTD
MAPK3	CTD
NQO1	CTD
PML	CTD
PPARG	CTD
PRKCD	CTD
SLC25A4	CTD
SLC25A5	CTD
ACACA	CTD
ACACB	CTD
ACADM	CTD
ACHE	CTD
ACLY	CTD
ACOX1	CTD
ALDH1A2	CTD
AQP1	CTD
AQP3	CTD
AR	CTD
BMP2B	CTD
CDH1	CTD
COL3A1	CTD
COX2	CTD
COX3	CTD
CPT1A	CTD
CREB1	CTD
CYGB	CTD
CYP7A1	CTD
DSG3	CTD
EGF	CTD
ESR1	CTD
FASN	CTD
FBN1	CTD
FBN2	CTD
FGF1	CTD
FOS	CTD
GPI	CTD
GPT	CTD
HAS1	CTD
HK1	CTD
HMGCR	CTD
HSPB1	CTD
IFNG	CTD
IL1A	CTD
IL1B	CTD
INSR	CTD
KL	CTD
LDHA	CTD
LDLR	CTD
LIF	CTD
MAPK9	CTD
MC1R	CTD
MMP2	CTD
MYC	CTD
NFKBIA	CTD
NOS1	CTD
PFKP	CTD
PGAM1	CTD
PLOD3	CTD
PPARGC1A	CTD
PTGER1	CTD
SIRT1	CTD
SLC2A1	CTD
SOD3	CTD
SQSTM1	CTD
SRD5A2	CTD
SREBF1	CTD
TBX1	CTD
TERT	CTD
TIMP1	CTD
TLR4	CTD
TPT1	CTD
TXN	CTD
TYRP1	CTD
UCP2	CTD
UGT1A1	CTD
UGT1A10	CTD
UGT1A3	CTD
UGT1A6	CTD
UGT1A7	CTD
UGT1A8	CTD
UGT1A9	CTD
VEGFA	CTD
XIAP	CTD
IGF1R	pharmMapper
PARP1	pharmMapper
Lyn	pharmMapper
HIBCH	pharmMapper
TRIM21	pharmMapper
At4g18930	pharmMapper
EXOSC9	pharmMapper
katA	pharmMapper
MB	pharmMapper
yesE	pharmMapper
mcrA	pharmMapper
PDK2	pharmMapper
CDK5R1	pharmMapper
dan	pharmMapper
FBP1	pharmMapper
AMY1.1	pharmMapper
Fabp2	pharmMapper
FUM1	pharmMapper
dnaA	pharmMapper
cdh	pharmMapper
fbpB	pharmMapper
panB	pharmMapper
ybdL	pharmMapper
pac	pharmMapper
SEC23	pharmMapper
PMP2	pharmMapper
gfcB	pharmMapper
PDXK	pharmMapper
syj1	pharmMapper
PGRP-LC	pharmMapper
cbiD	pharmMapper
MID1	pharmMapper
pta	pharmMapper
BACE2	pharmMapper
RAD23B	pharmMapper
nadE	pharmMapper
G	pharmMapper
Os03g0617900	pharmMapper
FLNB	pharmMapper
BT_4395	pharmMapper
MTH_1675	pharmMapper
ptrA	pharmMapper
MEPCE	pharmMapper
RHOQ	pharmMapper
CIRBP	pharmMapper
faeA	pharmMapper
GTF2B	pharmMapper
RUNX1T1	pharmMapper
UAP1	pharmMapper
YOL057W	pharmMapper
pspF	pharmMapper
Nudcd2	pharmMapper
tufA	pharmMapper
FAS2	pharmMapper
hbp	pharmMapper
PPP1CB	pharmMapper
ruvB	pharmMapper
CAMK2A	pharmMapper
hemB	pharmMapper
ACADM	pharmMapper
VEGFB	pharmMapper
PH1033	pharmMapper
hylB	pharmMapper
NDC80	pharmMapper
DAP	pharmMapper
hlyB	pharmMapper
zwf	pharmMapper
DDX50	pharmMapper
pufC	pharmMapper
dhaK	pharmMapper
GID1	pharmMapper
dhp1	pharmMapper
ureA	pharmMapper
FES	pharmMapper
upp	pharmMapper
ACR	pharmMapper
PPDK1	pharmMapper
shp	pharmMapper
aceE	pharmMapper
VRK2	pharmMapper
dld	pharmMapper
LYZ	pharmMapper
cysH	pharmMapper
gadB	pharmMapper
pfdB	pharmMapper
RNR2	pharmMapper
dacB	pharmMapper
eutD	pharmMapper
avrPph3	pharmMapper
ligA	pharmMapper
rbgA	pharmMapper
ppa	pharmMapper
hisC	pharmMapper
arl2bp	pharmMapper
SPEN	pharmMapper
GZMK	pharmMapper
tenA	pharmMapper
RPS27A	pharmMapper
UBA52	pharmMapper
UBB	pharmMapper
UBC	pharmMapper
guaC	pharmMapper
glpK	pharmMapper
dtdA	pharmMapper
for	pharmMapper
SATB2	pharmMapper
ANXA1	pharmMapper
yibA	pharmMapper
blaFEZ-1	pharmMapper
NSMCE2	pharmMapper
POLR2H	pharmMapper
rbp3	pharmMapper
aroK	pharmMapper
uxaC	pharmMapper
sucA	pharmMapper
recC	pharmMapper
rib4	pharmMapper
MYO6	pharmMapper
purD	pharmMapper
cpcA1	pharmMapper
VTC2	pharmMapper
AMY1.2	pharmMapper
adiA	pharmMapper
LYZ	pharmMapper
hdaH	pharmMapper
gltA	pharmMapper
metXA	pharmMapper
Acox1	pharmMapper
proS	pharmMapper
mll3241	pharmMapper
nthA	pharmMapper
Sds	pharmMapper
AR	pharmMapper
gatA	pharmMapper
xynD	pharmMapper
IDE	pharmMapper
GFA1	pharmMapper
rnhB	pharmMapper
VAV3	pharmMapper
pyrC	pharmMapper
USP19	pharmMapper
TM_1081	pharmMapper
dmsD	pharmMapper
pyrH	pharmMapper
Ppp2r1a	pharmMapper
phyA	pharmMapper
MBP1	pharmMapper
GADD45A	pharmMapper
GLU1	pharmMapper
qdpr-1	pharmMapper
eno	pharmMapper
LIMK2	pharmMapper
hemL	pharmMapper
ssb	pharmMapper
Trpv6	pharmMapper
GGH	pharmMapper
LDHB	pharmMapper
carB	pharmMapper
nspA	pharmMapper
Vav1	pharmMapper
Sin3a	pharmMapper
pelA	pharmMapper
MS4A1	pharmMapper
Nub1	pharmMapper
pot1	pharmMapper
lpoA	pharmMapper
moxF	pharmMapper
RUVBL1	pharmMapper
CDC13	pharmMapper
Cdh2	pharmMapper
puhA	pharmMapper
CHAT	pharmMapper
EPHB2	pharmMapper
CSDE1	pharmMapper
rbcL	pharmMapper
GALM	pharmMapper
HMGB2	pharmMapper
Flot2	pharmMapper
glmU	pharmMapper
ERCC4	pharmMapper
phsA	pharmMapper
ADSL	pharmMapper
ARHGEF12	pharmMapper
argF	pharmMapper
rbr	pharmMapper
metE	pharmMapper
CLIC4	pharmMapper
hdcA	pharmMapper
MERTK	pharmMapper
Art2b	pharmMapper
SNX9	pharmMapper
ADH6	pharmMapper
thrB	pharmMapper
RNF8	pharmMapper
IMPDH	pharmMapper
mdh	pharmMapper
spt16	pharmMapper
ponA	pharmMapper
SMARCA4	pharmMapper
HE	pharmMapper
tetX	pharmMapper
CUL1	pharmMapper
CPSF3	pharmMapper
1a	pharmMapper
NIC96	pharmMapper
Hsd17b4	pharmMapper
clr4	pharmMapper
Fnta	pharmMapper
NADK	pharmMapper
Ngly1	pharmMapper
uvsW	pharmMapper
Pcsk1	pharmMapper
PDI1	pharmMapper
nfsB	pharmMapper
IL10	pharmMapper
BRO1	pharmMapper
tycC	pharmMapper
iolA	pharmMapper
Zpr1	pharmMapper
nft-1	pharmMapper
secA1	pharmMapper
BIRC5	pharmMapper
rnp4	pharmMapper
argS	pharmMapper
IL10RA	pharmMapper
top6A	pharmMapper
NFAT5	pharmMapper
thiC	pharmMapper
dnaG	pharmMapper
CAPN9	pharmMapper
ZNF692	pharmMapper
TTR	pharmMapper
Y10A	pharmMapper
rpl37e	pharmMapper
VWF	pharmMapper
PAB1	pharmMapper
SYNCRIP	pharmMapper
ahpF	pharmMapper
iadA	pharmMapper
pheS	pharmMapper
US12	pharmMapper
mnmG	pharmMapper
HNF1B	pharmMapper
Entpd2	pharmMapper
dcd	pharmMapper
CTNNB1	pharmMapper
ykoF	pharmMapper
DPYS	pharmMapper
SPT16	pharmMapper
nplT	pharmMapper
mtlD	pharmMapper
botA	pharmMapper
CD40LG	pharmMapper
GPM1	pharmMapper
ALK	pharmMapper
PAL	pharmMapper
EIF2S1	pharmMapper
fccB	pharmMapper
MEF2A	pharmMapper
TOP1	pharmMapper
Iscu	pharmMapper
RPA3	pharmMapper
TOP2A	pharmMapper
ssuD	pharmMapper
KPNB1	pharmMapper
HI_1161	pharmMapper
USH1C	pharmMapper
Dab2	pharmMapper
AF_2093	pharmMapper
CA7	SwissTargetPrediction
CA12	SwissTargetPrediction
AKR1B1	SwissTargetPrediction
SLC29A1	SwissTargetPrediction
F10	SwissTargetPrediction
CA2	SwissTargetPrediction
F2	SwissTargetPrediction
ITGAV	SwissTargetPrediction
PRKCG	SwissTargetPrediction
PRKCD	SwissTargetPrediction
PRKCA	SwissTargetPrediction
PRKCB	SwissTargetPrediction
PRKCZ	SwissTargetPrediction
PRKCE	SwissTargetPrediction
PRKCH	SwissTargetPrediction
PRKACA	SwissTargetPrediction
F7	SwissTargetPrediction
SQLE	SwissTargetPrediction
AKT1	SwissTargetPrediction
SLC5A2	SwissTargetPrediction
NQO1	SwissTargetPrediction
NQO2	SwissTargetPrediction
EGLN1	SwissTargetPrediction
KISS1R	SwissTargetPrediction
ADRA2C	SwissTargetPrediction
F9	SwissTargetPrediction
TP53	SwissTargetPrediction
IKBKB	SwissTargetPrediction
ITGA2B	SwissTargetPrediction
ITGB1	SwissTargetPrediction
BACE1	SwissTargetPrediction
MCL1	SwissTargetPrediction
BCL2	SwissTargetPrediction
BAD	SwissTargetPrediction
TOP1	SwissTargetPrediction
PTGS2	SwissTargetPrediction
VCP	SwissTargetPrediction
TNNC1	SwissTargetPrediction
CA6	SwissTargetPrediction
PIK3CA	SwissTargetPrediction
MMP9	SwissTargetPrediction
PLAU	SwissTargetPrediction
MMP2	SwissTargetPrediction
PTGES	SwissTargetPrediction
ALDH2	SwissTargetPrediction
IL2	SwissTargetPrediction
DUSP3	SwissTargetPrediction
CALM1	SwissTargetPrediction
PPARG	SwissTargetPrediction
TNF	SwissTargetPrediction
LTB4R	SwissTargetPrediction
ALOX12	SwissTargetPrediction
TBXAS1	SwissTargetPrediction
MAOA	SwissTargetPrediction
EGFR	SwissTargetPrediction
MGAM	SwissTargetPrediction
HTR2A	SwissTargetPrediction
HTR2C	SwissTargetPrediction
ADORA2A	SwissTargetPrediction
HSD17B1	SwissTargetPrediction
ESRRA	SwissTargetPrediction
ESRRB	SwissTargetPrediction
ABCG2	SwissTargetPrediction
ADORA1	SwissTargetPrediction
MIF	SwissTargetPrediction
TYR	SwissTargetPrediction
PFKFB3	SwissTargetPrediction
HSD17B2	SwissTargetPrediction
CBR1	SwissTargetPrediction
PTGS1	SwissTargetPrediction
SLC6A2	SwissTargetPrediction
ESR1	SwissTargetPrediction
SELP	SwissTargetPrediction
PTPRS	SwissTargetPrediction
ABCB1	SwissTargetPrediction
ALOX15	SwissTargetPrediction
ALOX5	SwissTargetPrediction
SELL	SwissTargetPrediction
MAOB	SwissTargetPrediction
ESR2	SwissTargetPrediction
CDK9	SwissTargetPrediction
CCNA2	SwissTargetPrediction
PDE4D	SwissTargetPrediction
OPRM1	SwissTargetPrediction
OPRK1	SwissTargetPrediction
CA4	SwissTargetPrediction
HIF1A	SwissTargetPrediction
PON1	SwissTargetPrediction
PTPN1	SwissTargetPrediction
ACHE	SwissTargetPrediction
CYP19A1	SwissTargetPrediction
XDH	SwissTargetPrediction
NOX4	SwissTargetPrediction
CDK5R1	SwissTargetPrediction
CCNT1	SwissTargetPrediction
CDK2	SwissTargetPrediction
CDK5	SwissTargetPrediction
ITGA5	SwissTargetPrediction
ITGB3	SwissTargetPrediction
ITGB6	SwissTargetPrediction
TNNT2	SwissTargetPrediction
TNNI3	SwissTargetPrediction
ESR1	TCMSP
AR	TCMSP
PTGS2	TCMSP
CA2	TCMSP
GSK3B	TCMSP
CAMSAP2	TCMSP
RELA	TCMSP
STAT3	TCMSP
AKT1	TCMSP
VEGFA	TCMSP
BCL2	TCMSP
FOS	TCMSP
BAX	TCMSP
CASP9	TCMSP
MMP2	TCMSP
MMP9	TCMSP
TNFAIP6	TCMSP
JUN	TCMSP
NOS2	TCMSP
CASP3	TCMSP
NFKBIA	TCMSP
CASP8	TCMSP
BAD	TCMSP
SOD1	TCMSP
PRKCA	TCMSP
TIMP2	TCMSP
HIF1A	TCMSP
FAS	TCMSP
PPARG	TCMSP
VCAM1	TCMSP
MAPK9	TCMSP
BIRC5	TCMSP
NOS3	TCMSP
PLAT	TCMSP
CYP19A1	TCMSP
GSTP1	TCMSP
CHEK2	TCMSP
SELPLG	TCMSP
AGTR1	TCMSP
AKR1B1	TCMSP
IFNB1	TCMSP
PDGFA	TCMSP
ACE2	TCMSP
GPT	TCMSP
PGP	TCMSP
JAK3	TCMSP
CDKN1B	TCMSP
CDKN2AIP	TCMSP
IFNA1	TCMSP
ITGB5	TCMSP
LEPR	TCMSP
PLIN2	TCMSP
F2R	TCMSP
HTR2C	DGIdb
ESR1	DGIdb
AHR	ETCM
AKR1C3	ETCM
ALDH2	ETCM
AR	ETCM
AURKB	ETCM
CBR1	ETCM
UGT1A3	STITCH
UGT1A8	STITCH
UGT1A7	STITCH
NOS3	STITCH
UGT1A10	STITCH
UGT1A1	STITCH
UGT1A9	STITCH
MAPK8	STITCH
CASP9	STITCH
BCL2	STITCH
MAPK3	STITCH
ESR2	STITCH
CASP3	STITCH
AKT1	STITCH
MAPK9	STITCH
TNF	STITCH
TLR4	STITCH
UGT1A6	STITCH
PPARG	STITCH
NOS2	STITCH
TH	STITCH
HMOX1	STITCH
ABCB1	STITCH
CYP19A1	STITCH
TIMP2	STITCH
MAPK1	STITCH
