# Supplementary material for: Puerarin: A Potential Therapeutic for Colon Adenocarcinoma (COAD) Patients Suffering From SARS-CoV-2 Infection
Source: Front Pharmacol. 2022 May 23;13:921517. doi: 10.3389/fphar.2022.921517 (PMC9168431; doi:10.3389/fphar.2022.921517)
Supplement: Supplementary file 3 [file Table6.XLSX]

## Sheet: Sheet1
BP
ID	Description	GeneRatio	BgRatio	pvalue	p.adjust	qvalue	geneID	Count
GO:0006979	response to oxidative stress	20/42	451/18670	9.49641e-22	2.73781e-18	1.04261e-18	AKT1/BAD/BCL2/CASP3/FOS/HIF1A/HMOX1/MAPK1/MAPK3/MAPK8/MMP2/MMP9/NOS3/NQO1/PARP1/PRKCD/PTGS2/RELA/TLR4/TNF	20
GO:0000302	response to reactive oxygen species	16/42	232/18670	2.39975e-20	3.45924e-17	1.31734e-17	AKT1/BAD/BCL2/CASP3/FOS/HMOX1/MAPK1/MAPK3/MAPK8/MMP2/MMP9/NOS3/NQO1/PRKCD/RELA/TNF	16
GO:0034599	cellular response to oxidative stress	17/42	302/18670	4.00617e-20	3.84993e-17	1.46612e-17	AKT1/BCL2/FOS/HIF1A/HMOX1/MAPK1/MAPK3/MAPK8/MMP2/MMP9/NOS3/NQO1/PARP1/PRKCD/RELA/TLR4/TNF	17
GO:2001233	regulation of apoptotic signaling pathway	17/42	406/18670	6.042e-18	4.35477e-15	1.65837e-15	AKT1/AR/BAD/BAX/BCL2/CASP8/GSK3B/HIF1A/HMOX1/MAPK8/MMP9/NOS3/PARP1/PRKCD/PTGS2/RELA/TNF	17
GO:0010038	response to metal ion	16/42	364/18670	3.29841e-17	1.90186e-14	7.2426e-15	AKT1/BAD/BCL2/CA2/CASP3/CASP8/FOS/HIF1A/HMOX1/MAPK1/MAPK3/MAPK8/MMP9/NQO1/PARP1/PTGS2	16
GO:0032496	response to lipopolysaccharide	15/42	330/18670	2.39802e-16	1.15225e-13	4.38796e-14	AKT1/CASP3/CASP8/FOS/MAPK1/MAPK3/MAPK8/NFKBIA/NOS2/NOS3/PTGS2/RELA/TLR4/TNF/UGT1A1	15
GO:0002237	response to molecule of bacterial origin	15/42	343/18670	4.25766e-16	1.75355e-13	6.6778e-14	AKT1/CASP3/CASP8/FOS/MAPK1/MAPK3/MAPK8/NFKBIA/NOS2/NOS3/PTGS2/RELA/TLR4/TNF/UGT1A1	15
GO:0034614	cellular response to reactive oxygen species	12/42	168/18670	1.65806e-15	5.97523e-13	2.27547e-13	AKT1/FOS/MAPK1/MAPK3/MAPK8/MMP2/MMP9/NOS3/NQO1/PRKCD/RELA/TNF	12
GO:1901214	regulation of neuron death	14/42	313/18670	3.59335e-15	1.15107e-12	4.38347e-13	AKT1/BAD/BAX/BCL2/CASP3/CASP8/FOS/GSK3B/HIF1A/HMOX1/NQO1/PARP1/TLR4/TNF	14
GO:1901216	positive regulation of neuron death	10/42	94/18670	8.24776e-15	2.37783e-12	9.05517e-13	BAD/BAX/CASP3/CASP8/FOS/GSK3B/NQO1/PARP1/TLR4/TNF	10
GO:0048608	reproductive structure development	15/42	431/18670	1.23594e-14	3.23929e-12	1.23357e-12	AKT1/AR/BAX/BCL2/CASP3/CASP8/CYP19A1/ESR1/HIF1A/MAPK1/MAPK3/NOS3/PPARG/PTGS2/VEGFA	15
GO:0061458	reproductive system development	15/42	434/18670	1.36814e-14	3.28695e-12	1.25173e-12	AKT1/AR/BAX/BCL2/CASP3/CASP8/CYP19A1/ESR1/HIF1A/MAPK1/MAPK3/NOS3/PPARG/PTGS2/VEGFA	15
GO:0070997	neuron death	14/42	348/18670	1.55396e-14	3.4462e-12	1.31237e-12	AKT1/BAD/BAX/BCL2/CASP3/CASP8/FOS/GSK3B/HIF1A/HMOX1/NQO1/PARP1/TLR4/TNF	14
GO:0097191	extrinsic apoptotic signaling pathway	12/42	224/18670	5.33221e-14	1.09805e-11	4.18157e-12	AKT1/AR/BAD/BAX/BCL2/CASP3/CASP8/GSK3B/HMOX1/NOS3/RELA/TNF	12
GO:2001234	negative regulation of apoptotic signaling pathway	12/42	230/18670	7.31503e-14	1.40595e-11	5.35409e-12	AKT1/AR/BAX/BCL2/CASP8/HIF1A/HMOX1/MMP9/NOS3/PTGS2/RELA/TNF	12
GO:0018209	peptidyl-serine modification	13/42	322/18670	1.52835e-13	2.7539e-11	1.04873e-11	AKT1/BAX/BCL2/GSK3B/MAPK1/MAPK3/MAPK8/PARP1/PRKCD/PTGS2/TNF/TOP1/VEGFA	13
GO:0051090	regulation of DNA-binding transcription factor activity	14/42	432/18670	2.99724e-13	5.01919e-11	1.91139e-11	AKT1/AR/ESR1/FOS/HMOX1/MAPK1/MAPK3/MAPK8/NFKBIA/PPARG/RELA/TLR4/TNF/VEGFA	14
GO:0048732	gland development	14/42	434/18670	3.19151e-13	5.01919e-11	1.91139e-11	AKT1/AR/BAX/BCL2/CYP19A1/ESR1/HIF1A/HMOX1/MAPK1/MAPK3/RELA/TNF/UGT1A1/VEGFA	14
GO:0007565	female pregnancy	11/42	192/18670	3.30783e-13	5.01919e-11	1.91139e-11	AKR1B1/AKT1/AR/BCL2/ESR1/FOS/MAPK1/MAPK3/MMP2/MMP9/PTGS2	11
GO:0009612	response to mechanical stimulus	11/42	210/18670	8.84485e-13	1.27498e-10	4.85535e-11	AKT1/BAD/CASP8/FOS/MAPK3/MAPK8/NFKBIA/PPARG/PTGS2/RELA/TLR4	11
GO:0097193	intrinsic apoptotic signaling pathway	12/42	289/18670	1.10165e-12	1.5124e-10	5.75948e-11	AKT1/BAD/BAX/BCL2/CASP3/HIF1A/HMOX1/MMP9/PARP1/PRKCD/PTGS2/TNF	12
GO:0071241	cellular response to inorganic substance	11/42	217/18670	1.26608e-12	1.65913e-10	6.31826e-11	AKT1/BAD/FOS/HMOX1/MAPK1/MAPK3/MAPK8/MMP9/NQO1/PARP1/PTGS2	11
GO:0048545	response to steroid hormone	13/42	385/18670	1.48124e-12	1.8567e-10	7.07063e-11	AR/BAD/BCL2/CA2/CASP3/ESR1/FOS/PARP1/PPARG/PTGS2/RELA/TNF/UGT1A1	13
GO:0044706	multi-multicellular organism process	11/42	222/18670	1.62372e-12	1.87084e-10	7.12449e-11	AKR1B1/AKT1/AR/BCL2/ESR1/FOS/MAPK1/MAPK3/MMP2/MMP9/PTGS2	11
GO:0018105	peptidyl-serine phosphorylation	12/42	299/18670	1.64514e-12	1.87084e-10	7.12449e-11	AKT1/BAX/BCL2/GSK3B/MAPK1/MAPK3/MAPK8/PRKCD/PTGS2/TNF/TOP1/VEGFA	12
GO:0071276	cellular response to cadmium ion	7/42	37/18670	1.6872e-12	1.87084e-10	7.12449e-11	AKT1/FOS/HMOX1/MAPK1/MAPK3/MAPK8/MMP9	7
GO:0071216	cellular response to biotic stimulus	11/42	236/18670	3.16155e-12	3.37583e-10	1.28557e-10	AKT1/GSK3B/MAPK1/MAPK3/MAPK8/NFKBIA/NOS2/NOS3/RELA/TLR4/TNF	11
GO:0009266	response to temperature stimulus	11/42	243/18670	4.34376e-12	4.47252e-10	1.70321e-10	AKT1/CASP8/FOS/GSK3B/HMOX1/MAPK1/MAPK3/NFKBIA/NOS3/PPARG/PTGS2	11
GO:0071496	cellular response to external stimulus	12/42	339/18670	7.17811e-12	7.13603e-10	2.71752e-10	AKT1/BAD/BCL2/CASP8/FOS/HMOX1/MAPK1/MAPK3/MAPK8/PPARG/PTGS2/TLR4	12
GO:0071248	cellular response to metal ion	10/42	190/18670	1.04209e-11	1.00145e-09	3.81369e-10	AKT1/FOS/HMOX1/MAPK1/MAPK3/MAPK8/MMP9/NQO1/PARP1/PTGS2	10
GO:1904951	positive regulation of establishment of protein localization	13/42	456/18670	1.24406e-11	1.15698e-09	4.40596e-10	ACHE/BAD/BCL2/CASP8/GSK3B/HIF1A/MAPK1/MAPK3/MAPK8/PRKCD/PTGS2/TLR4/TNF	13
GO:0035094	response to nicotine	7/42	49/18670	1.38023e-11	1.2435e-09	4.73545e-10	BAD/BCL2/CASP3/HMOX1/MAPK1/RELA/TNF	7
GO:0051098	regulation of binding	12/42	373/18670	2.18653e-11	1.87853e-09	7.15376e-10	AKT1/BAX/BCL2/GSK3B/HMOX1/MAPK3/MAPK8/MMP9/NFKBIA/PARP1/PPARG/PRKCD	12
GO:0071222	cellular response to lipopolysaccharide	10/42	205/18670	2.2154e-11	1.87853e-09	7.15376e-10	AKT1/MAPK1/MAPK3/MAPK8/NFKBIA/NOS2/NOS3/RELA/TLR4/TNF	10
GO:0071219	cellular response to molecule of bacterial origin	10/42	212/18670	3.08847e-11	2.54401e-09	9.68803e-10	AKT1/MAPK1/MAPK3/MAPK8/NFKBIA/NOS2/NOS3/RELA/TLR4/TNF	10
GO:0043281	regulation of cysteine-type endopeptidase activity involved in apoptotic process	10/42	215/18670	3.54852e-11	2.84177e-09	1.08219e-09	AKT1/BAD/BAX/BIRC5/CASP8/MMP9/PPARG/PTGS2/TNF/VEGFA	10
GO:0031663	lipopolysaccharide-mediated signaling pathway	7/42	58/18670	4.7602e-11	3.7091e-09	1.41249e-09	AKT1/MAPK1/MAPK3/NFKBIA/NOS3/TLR4/TNF	7
GO:2001237	negative regulation of extrinsic apoptotic signaling pathway	8/42	104/18670	7.11627e-11	5.399e-09	2.05603e-09	AKT1/AR/BCL2/CASP8/HMOX1/NOS3/RELA/TNF	8
GO:0030099	myeloid cell differentiation	12/42	416/18670	7.73211e-11	5.71582e-09	2.17668e-09	CA2/CASP3/CASP8/FOS/HIF1A/MMP9/NFKBIA/PARP1/PPARG/TLR4/TNF/VEGFA	12
GO:0042136	neurotransmitter biosynthetic process	8/42	106/18670	8.30498e-11	5.98581e-09	2.2795e-09	ACHE/AKT1/NOS2/NOS3/NQO1/PTGS2/TLR4/TNF	8
GO:0046686	response to cadmium ion	7/42	63/18670	8.68754e-11	6.10882e-09	2.32634e-09	AKT1/FOS/HMOX1/MAPK1/MAPK3/MAPK8/MMP9	7
GO:1903829	positive regulation of cellular protein localization	11/42	324/18670	9.62107e-11	6.52926e-09	2.48645e-09	AKT1/BAD/BCL2/CASP8/GSK3B/MAPK1/MAPK8/PARP1/PRKCD/PTGS2/TNF	11
GO:0060135	maternal process involved in female pregnancy	7/42	64/18670	9.7384e-11	6.52926e-09	2.48645e-09	AKR1B1/AKT1/AR/ESR1/MAPK1/MAPK3/PTGS2	7
GO:2000116	regulation of cysteine-type endopeptidase activity	10/42	239/18670	1.00611e-10	6.59229e-09	2.51045e-09	AKT1/BAD/BAX/BIRC5/CASP8/MMP9/PPARG/PTGS2/TNF/VEGFA	10
GO:0071214	cellular response to abiotic stimulus	11/42	331/18670	1.20848e-10	7.57401e-09	2.88431e-09	AKR1B1/AKT1/BAD/BAX/CASP3/CASP8/MAPK3/MAPK8/PARP1/PTGS2/TLR4	11
GO:0104004	cellular response to environmental stimulus	11/42	331/18670	1.20848e-10	7.57401e-09	2.88431e-09	AKR1B1/AKT1/BAD/BAX/CASP3/CASP8/MAPK3/MAPK8/PARP1/PTGS2/TLR4	11
GO:1901030	positive regulation of mitochondrial outer membrane permeabilization involved in apoptotic signaling pathway	6/42	35/18670	1.38084e-10	8.47015e-09	3.22557e-09	BAD/BAX/BCL2/CASP8/GSK3B/MAPK8	6
GO:0001101	response to acid chemical	11/42	343/18670	1.76564e-10	1.06049e-08	4.03851e-09	AKR1B1/AKT1/BAD/CASP3/MMP2/NQO1/PPARG/PTGS2/RELA/TNF/VEGFA	11
GO:0010822	positive regulation of mitochondrion organization	8/42	117/18670	1.84463e-10	1.08532e-08	4.13308e-09	BAD/BAX/BCL2/CASP8/GSK3B/HIF1A/MAPK8/MMP9	8
GO:0052547	regulation of peptidase activity	12/42	452/18670	2.00818e-10	1.15791e-08	4.40953e-09	AKT1/BAD/BAX/BIRC5/CASP8/MAPK3/MMP9/PPARG/PTGS2/TIMP2/TNF/VEGFA	12
GO:0010821	regulation of mitochondrion organization	9/42	182/18670	2.20358e-10	1.23975e-08	4.72119e-09	AKT1/BAD/BAX/BCL2/CASP8/GSK3B/HIF1A/MAPK8/MMP9	9
GO:0038034	signal transduction in absence of ligand	7/42	72/18670	2.27912e-10	1.23975e-08	4.72119e-09	AKT1/BAD/BAX/BCL2/CASP3/GSK3B/TNF	7
GO:0097192	extrinsic apoptotic signaling pathway in absence of ligand	7/42	72/18670	2.27912e-10	1.23975e-08	4.72119e-09	AKT1/BAD/BAX/BCL2/CASP3/GSK3B/TNF	7
GO:0008637	apoptotic mitochondrial changes	8/42	124/18670	2.94426e-10	1.57191e-08	5.98609e-09	AKT1/BAD/BAX/BCL2/CASP8/GSK3B/MAPK8/MMP9	8
GO:0006809	nitric oxide biosynthetic process	7/42	77/18670	3.69012e-10	1.9343e-08	7.36612e-09	AKT1/NOS2/NOS3/NQO1/PTGS2/TLR4/TNF	7
GO:0035690	cellular response to drug	11/42	369/18670	3.83286e-10	1.97324e-08	7.51441e-09	BAD/HMOX1/MAPK1/MAPK3/NOS2/NQO1/PRKCD/PTGS2/RELA/TNF/UGT1A1	11
GO:0071260	cellular response to mechanical stimulus	7/42	79/18670	4.43346e-10	2.2424e-08	8.53943e-09	AKT1/BAD/CASP8/MAPK3/MAPK8/PTGS2/TLR4	7
GO:0072593	reactive oxygen species metabolic process	10/42	284/18670	5.42455e-10	2.69637e-08	1.02682e-08	AKT1/BCL2/HIF1A/NOS2/NOS3/NQO1/PRKCD/PTGS2/TLR4/TNF	10
GO:0046209	nitric oxide metabolic process	7/42	82/18670	5.78593e-10	2.82726e-08	1.07667e-08	AKT1/NOS2/NOS3/NQO1/PTGS2/TLR4/TNF	7
GO:1901028	regulation of mitochondrial outer membrane permeabilization involved in apoptotic signaling pathway	6/42	44/18670	5.91642e-10	2.84284e-08	1.0826e-08	BAD/BAX/BCL2/CASP8/GSK3B/MAPK8	6
GO:0002573	myeloid leukocyte differentiation	9/42	204/18670	6.0729e-10	2.87019e-08	1.09302e-08	CA2/CASP8/FOS/MMP9/PARP1/PPARG/TLR4/TNF/VEGFA	9
GO:0006970	response to osmotic stress	7/42	83/18670	6.30846e-10	2.93343e-08	1.1171e-08	ABCB1/AKR1B1/BAD/BAX/CASP3/PTGS2/TNF	7
GO:2001057	reactive nitrogen species metabolic process	7/42	85/18670	7.47493e-10	3.42067e-08	1.30265e-08	AKT1/NOS2/NOS3/NQO1/PTGS2/TLR4/TNF	7
GO:0070482	response to oxygen levels	11/42	394/18670	7.65755e-10	3.44949e-08	1.31362e-08	AKT1/BAD/BCL2/CASP3/HIF1A/HMOX1/MMP2/NOS2/PPARG/PTGS2/VEGFA	11
GO:0008625	extrinsic apoptotic signaling pathway via death domain receptors	7/42	86/18670	8.12389e-10	3.59701e-08	1.3698e-08	BAD/BAX/BCL2/CASP8/HMOX1/NOS3/TNF	7
GO:0009411	response to UV	8/42	141/18670	8.23456e-10	3.59701e-08	1.3698e-08	AKT1/BAX/BCL2/CASP3/MAPK8/PARP1/PTGS2/RELA	8
GO:0030879	mammary gland development	8/42	143/18670	9.21326e-10	3.96445e-08	1.50973e-08	AKT1/AR/BAX/CYP19A1/ESR1/HIF1A/MAPK1/VEGFA	8
GO:0031281	positive regulation of cyclase activity	5/42	22/18670	1.15282e-09	4.88764e-08	1.86129e-08	MAPK3/MAPK8/NOS2/NOS3/TIMP2	5
GO:0009416	response to light stimulus	10/42	314/18670	1.43435e-09	5.9931e-08	2.28227e-08	AKT1/BAX/BCL2/CASP3/FOS/HIF1A/MAPK8/PARP1/PTGS2/RELA	10
GO:0042133	neurotransmitter metabolic process	8/42	153/18670	1.57741e-09	6.49667e-08	2.47404e-08	ACHE/AKT1/NOS2/NOS3/NQO1/PTGS2/TLR4/TNF	8
GO:0052548	regulation of endopeptidase activity	11/42	425/18670	1.69658e-09	6.88906e-08	2.62347e-08	AKT1/BAD/BAX/BIRC5/CASP8/MMP9/PPARG/PTGS2/TIMP2/TNF/VEGFA	11
GO:2001236	regulation of extrinsic apoptotic signaling pathway	8/42	155/18670	1.74869e-09	6.91214e-08	2.63226e-08	AKT1/AR/BCL2/CASP8/HMOX1/NOS3/RELA/TNF	8
GO:0008585	female gonad development	7/42	96/18670	1.77269e-09	6.91214e-08	2.63226e-08	BAX/BCL2/CASP3/CYP19A1/ESR1/NOS3/VEGFA	7
GO:0007568	aging	10/42	321/18670	1.77419e-09	6.91214e-08	2.63226e-08	AKT1/BCL2/FOS/MAPK1/MAPK3/NQO1/PRKCD/PTGS2/RELA/TIMP2	10
GO:0050673	epithelial cell proliferation	11/42	434/18670	2.11258e-09	8.07664e-08	3.07572e-08	AKT1/AR/BAD/BAX/ESR1/HIF1A/HMOX1/MAPK1/PPARG/TNF/VEGFA	11
GO:0097345	mitochondrial outer membrane permeabilization	6/42	54/18670	2.12912e-09	8.07664e-08	3.07572e-08	BAD/BAX/BCL2/CASP8/GSK3B/MAPK8	6
GO:0060249	anatomical structure homeostasis	11/42	437/18670	2.27032e-09	8.50045e-08	3.23711e-08	AKR1B1/BAX/BCL2/CA2/HIF1A/MAPK1/MAPK3/NOS3/PARP1/TLR4/VEGFA	11
GO:0033002	muscle cell proliferation	9/42	239/18670	2.4516e-09	9.03008e-08	3.4388e-08	AKR1B1/AKT1/HMOX1/MAPK1/MMP2/MMP9/PPARG/PTGS2/TNF	9
GO:0031960	response to corticosteroid	8/42	162/18670	2.48161e-09	9.03008e-08	3.4388e-08	BAD/BCL2/CASP3/FOS/PARP1/PTGS2/TNF/UGT1A1	8
GO:0046545	development of primary female sexual characteristics	7/42	101/18670	2.53707e-09	9.03008e-08	3.4388e-08	BAX/BCL2/CASP3/CYP19A1/ESR1/NOS3/VEGFA	7
GO:0048661	positive regulation of smooth muscle cell proliferation	7/42	101/18670	2.53707e-09	9.03008e-08	3.4388e-08	AKR1B1/AKT1/HMOX1/MMP2/MMP9/PTGS2/TNF	7
GO:2001242	regulation of intrinsic apoptotic signaling pathway	8/42	165/18670	2.86927e-09	1.00879e-07	3.84165e-08	AKT1/BAD/BAX/BCL2/HIF1A/MMP9/PARP1/PTGS2	8
GO:0097237	cellular response to toxic substance	9/42	247/18670	3.27141e-09	1.13632e-07	4.32731e-08	BAD/HMOX1/NOS3/NQO1/PRKCD/PTGS2/RELA/TNF/UGT1A1	9
GO:0048660	regulation of smooth muscle cell proliferation	8/42	169/18670	3.46708e-09	1.17595e-07	4.47822e-08	AKR1B1/AKT1/HMOX1/MMP2/MMP9/PPARG/PTGS2/TNF	8
GO:0051100	negative regulation of binding	8/42	169/18670	3.46708e-09	1.17595e-07	4.47822e-08	AKT1/BAX/GSK3B/HMOX1/MAPK3/MAPK8/NFKBIA/PRKCD	8
GO:0062012	regulation of small molecule metabolic process	11/42	459/18670	3.78952e-09	1.26072e-07	4.80102e-08	AKT1/BAD/GSK3B/HIF1A/NOS2/NOS3/NQO1/PARP1/PPARG/PTGS2/TNF	11
GO:0048659	smooth muscle cell proliferation	8/42	171/18670	3.80446e-09	1.26072e-07	4.80102e-08	AKR1B1/AKT1/HMOX1/MMP2/MMP9/PPARG/PTGS2/TNF	8
GO:1902110	positive regulation of mitochondrial membrane permeability involved in apoptotic process	6/42	60/18670	4.08633e-09	1.33874e-07	5.09813e-08	BAD/BAX/BCL2/CASP8/GSK3B/MAPK8	6
GO:1902686	mitochondrial outer membrane permeabilization involved in programmed cell death	6/42	62/18670	5.0011e-09	1.62002e-07	6.16931e-08	BAD/BAX/BCL2/CASP8/GSK3B/MAPK8	6
GO:0001666	response to hypoxia	10/42	359/18670	5.19288e-09	1.66345e-07	6.33471e-08	AKT1/BAD/BCL2/CASP3/HIF1A/HMOX1/MMP2/NOS2/PTGS2/VEGFA	10
GO:2001235	positive regulation of apoptotic signaling pathway	8/42	179/18670	5.4546e-09	1.72809e-07	6.58086e-08	BAD/BAX/BCL2/CASP8/GSK3B/MAPK8/MMP9/PRKCD	8
GO:0035794	positive regulation of mitochondrial membrane permeability	6/42	64/18670	6.07918e-09	1.90503e-07	7.25467e-08	BAD/BAX/BCL2/CASP8/GSK3B/MAPK8	6
GO:0001844	protein insertion into mitochondrial membrane involved in apoptotic signaling pathway	5/42	30/18670	6.15652e-09	1.90852e-07	7.26797e-08	BAD/BAX/BCL2/CASP8/MAPK8	5
GO:0046660	female sex differentiation	7/42	115/18670	6.31564e-09	1.93702e-07	7.3765e-08	BAX/BCL2/CASP3/CYP19A1/ESR1/NOS3/VEGFA	7
GO:0050727	regulation of inflammatory response	11/42	485/18670	6.71614e-09	2.03817e-07	7.76169e-08	CYP19A1/ESR1/MMP9/NFKBIA/NOS2/PPARG/PRKCD/PTGS2/RELA/TLR4/TNF	11
GO:0036293	response to decreased oxygen levels	10/42	370/18670	6.92756e-09	2.08043e-07	7.92264e-08	AKT1/BAD/BCL2/CASP3/HIF1A/HMOX1/MMP2/NOS2/PTGS2/VEGFA	10
GO:1902108	regulation of mitochondrial membrane permeability involved in apoptotic process	6/42	66/18670	7.34279e-09	2.16013e-07	8.22613e-08	BAD/BAX/BCL2/CASP8/GSK3B/MAPK8	6
GO:1905710	positive regulation of membrane permeability	6/42	66/18670	7.34279e-09	2.16013e-07	8.22613e-08	BAD/BAX/BCL2/CASP8/GSK3B/MAPK8	6
GO:0031667	response to nutrient levels	11/42	499/18670	9.01631e-09	2.62566e-07	9.99895e-08	AKT1/BCL2/HMOX1/MAPK1/MAPK3/MAPK8/NQO1/PPARG/PTGS2/RELA/UGT1A1	11
GO:1903409	reactive oxygen species biosynthetic process	7/42	122/18670	9.54489e-09	2.75179e-07	1.04793e-07	AKT1/NOS2/NOS3/NQO1/PTGS2/TLR4/TNF	7
GO:1901654	response to ketone	8/42	193/18670	9.8528e-09	2.81244e-07	1.07102e-07	AKR1B1/AKT1/AR/BAD/FOS/PARP1/PPARG/RELA	8
GO:0051204	protein insertion into mitochondrial membrane	5/42	33/18670	1.02026e-08	2.88374e-07	1.09818e-07	BAD/BAX/BCL2/CASP8/MAPK8	5
GO:0061180	mammary gland epithelium development	6/42	72/18670	1.25017e-08	3.49926e-07	1.33258e-07	AKT1/AR/BAX/ESR1/HIF1A/MAPK1	6
GO:0046902	regulation of mitochondrial membrane permeability	6/42	76/18670	1.73776e-08	4.81728e-07	1.8345e-07	BAD/BAX/BCL2/CASP8/GSK3B/MAPK8	6
GO:0032355	response to estradiol	7/42	134/18670	1.83373e-08	5.03491e-07	1.91738e-07	BAD/CASP3/CASP8/ESR1/NQO1/PTGS2/UGT1A1	7
GO:0043523	regulation of neuron apoptotic process	8/42	210/18670	1.90571e-08	5.18317e-07	1.97384e-07	BAX/BCL2/CASP3/HIF1A/HMOX1/NQO1/PARP1/TNF	8
GO:0043536	positive regulation of blood vessel endothelial cell migration	6/42	79/18670	2.19852e-08	5.88764e-07	2.24211e-07	AKT1/HIF1A/HMOX1/NOS3/PTGS2/VEGFA	6
GO:0051222	positive regulation of protein transport	10/42	418/18670	2.20557e-08	5.88764e-07	2.24211e-07	ACHE/BAD/GSK3B/HIF1A/MAPK1/MAPK3/PRKCD/PTGS2/TLR4/TNF	10
GO:0008406	gonad development	8/42	217/18670	2.46002e-08	6.44749e-07	2.45531e-07	AR/BAX/BCL2/CASP3/CYP19A1/ESR1/NOS3/VEGFA	8
GO:0043393	regulation of protein binding	8/42	217/18670	2.46002e-08	6.44749e-07	2.45531e-07	AKT1/BAX/BCL2/GSK3B/MAPK3/MAPK8/MMP9/PRKCD	8
GO:0034612	response to tumor necrosis factor	9/42	312/18670	2.48865e-08	6.46377e-07	2.46151e-07	AKT1/CASP3/CASP8/MAPK1/MAPK3/NFKBIA/PTGS2/RELA/TNF	9
GO:0045137	development of primary sexual characteristics	8/42	223/18670	3.04085e-08	7.82747e-07	2.98083e-07	AR/BAX/BCL2/CASP3/CYP19A1/ESR1/NOS3/VEGFA	8
GO:0042542	response to hydrogen peroxide	7/42	146/18670	3.32096e-08	8.39853e-07	3.1983e-07	BAD/BCL2/CASP3/HMOX1/NQO1/PRKCD/RELA	7
GO:0051384	response to glucocorticoid	7/42	146/18670	3.32096e-08	8.39853e-07	3.1983e-07	BAD/BCL2/CASP3/FOS/PTGS2/TNF/UGT1A1	7
GO:0090559	regulation of membrane permeability	6/42	86/18670	3.67579e-08	9.1838e-07	3.49735e-07	BAD/BAX/BCL2/CASP8/GSK3B/MAPK8	6
GO:0010506	regulation of autophagy	9/42	327/18670	3.72704e-08	9.1838e-07	3.49735e-07	AKT1/BAD/BCL2/CASP3/GSK3B/HIF1A/HMOX1/MAPK3/MAPK8	9
GO:0046677	response to antibiotic	9/42	327/18670	3.72704e-08	9.1838e-07	3.49735e-07	BAD/BCL2/CASP3/CASP8/HMOX1/NQO1/PRKCD/RELA/UGT1A1	9
GO:0001655	urogenital system development	9/42	330/18670	4.03093e-08	9.7786e-07	3.72386e-07	AKR1B1/AR/BAX/BCL2/CA2/CYP19A1/ESR1/MMP9/VEGFA	9
GO:0008631	intrinsic apoptotic signaling pathway in response to oxidative stress	5/42	43/18670	4.07018e-08	9.7786e-07	3.72386e-07	AKT1/BCL2/HIF1A/PARP1/PRKCD	5
GO:0031279	regulation of cyclase activity	5/42	43/18670	4.07018e-08	9.7786e-07	3.72386e-07	MAPK3/MAPK8/NOS2/NOS3/TIMP2	5
GO:0009314	response to radiation	10/42	448/18670	4.23721e-08	1.00958e-06	3.84464e-07	AKT1/BAX/BCL2/CASP3/FOS/HIF1A/MAPK8/PARP1/PTGS2/RELA	10
GO:0097305	response to alcohol	8/42	233/18670	4.27283e-08	1.00972e-06	3.84518e-07	AKT1/BAD/CASP8/FOS/NQO1/PARP1/PPARG/UGT1A1	8
GO:0001890	placenta development	7/42	152/18670	4.38477e-08	1.02692e-06	3.91069e-07	AKT1/CASP8/HIF1A/MAPK1/MAPK3/PPARG/PTGS2	7
GO:0071453	cellular response to oxygen levels	8/42	234/18670	4.41687e-08	1.02692e-06	3.91069e-07	AKT1/BAD/BCL2/HIF1A/HMOX1/PPARG/PTGS2/VEGFA	8
GO:0062013	positive regulation of small molecule metabolic process	7/42	153/18670	4.58743e-08	1.05805e-06	4.02921e-07	AKT1/HIF1A/NOS2/NOS3/PPARG/PTGS2/TNF	7
GO:0051402	neuron apoptotic process	8/42	239/18670	5.20164e-08	1.19018e-06	4.53242e-07	BAX/BCL2/CASP3/HIF1A/HMOX1/NQO1/PARP1/TNF	8
GO:0043535	regulation of blood vessel endothelial cell migration	7/42	156/18670	5.24367e-08	1.19035e-06	4.53307e-07	AKT1/HIF1A/HMOX1/NOS3/PPARG/PTGS2/VEGFA	7
GO:0036473	cell death in response to oxidative stress	6/42	93/18670	5.89074e-08	1.3268e-06	5.05266e-07	AKT1/BCL2/HIF1A/PARP1/PRKCD/TLR4	6
GO:0048872	homeostasis of number of cells	8/42	246/18670	6.50066e-08	1.45282e-06	5.53259e-07	AKT1/BAX/BCL2/CASP3/HIF1A/HMOX1/NOS3/VEGFA	8
GO:0060749	mammary gland alveolus development	4/42	18/18670	6.61504e-08	1.45581e-06	5.54399e-07	AR/ESR1/HIF1A/VEGFA	4
GO:0061377	mammary gland lobule development	4/42	18/18670	6.61504e-08	1.45581e-06	5.54399e-07	AR/ESR1/HIF1A/VEGFA	4
GO:0001505	regulation of neurotransmitter levels	9/42	354/18670	7.35016e-08	1.60534e-06	6.11341e-07	ACHE/AKT1/GSK3B/NOS2/NOS3/NQO1/PTGS2/TLR4/TNF	9
GO:0051205	protein insertion into membrane	5/42	49/18670	7.98335e-08	1.73053e-06	6.59013e-07	BAD/BAX/BCL2/CASP8/MAPK8	5
GO:0031331	positive regulation of cellular catabolic process	9/42	361/18670	8.68573e-08	1.86873e-06	7.11643e-07	AKT1/BAD/BAX/GSK3B/HIF1A/HMOX1/MAPK3/PRKCD/TNF	9
GO:0048871	multicellular organismal homeostasis	10/42	485/18670	8.90455e-08	1.90162e-06	7.24168e-07	ACHE/AKR1B1/BAX/BCL2/CA2/NOS3/PTGS2/TLR4/TNF/VEGFA	10
GO:0010634	positive regulation of epithelial cell migration	7/42	171/18670	9.84626e-08	2.08726e-06	7.94864e-07	AKT1/HIF1A/HMOX1/MMP9/NOS3/PTGS2/VEGFA	7
GO:0051091	positive regulation of DNA-binding transcription factor activity	8/42	261/18670	1.02535e-07	2.15772e-06	8.21695e-07	AKT1/AR/ESR1/PPARG/RELA/TLR4/TNF/VEGFA	8
GO:0032091	negative regulation of protein binding	6/42	103/18670	1.08685e-07	2.27057e-06	8.64669e-07	AKT1/BAX/GSK3B/MAPK3/MAPK8/PRKCD	6
GO:0009408	response to heat	7/42	176/18670	1.19912e-07	2.4871e-06	9.47128e-07	AKT1/GSK3B/HMOX1/MAPK1/MAPK3/NOS3/PTGS2	7
GO:0031668	cellular response to extracellular stimulus	8/42	268/18670	1.25633e-07	2.58714e-06	9.85227e-07	BCL2/FOS/HMOX1/MAPK1/MAPK3/MAPK8/PPARG/PTGS2	8
GO:0050678	regulation of epithelial cell proliferation	9/42	378/18670	1.28455e-07	2.6246e-06	9.99491e-07	AKT1/AR/BAD/BAX/HIF1A/HMOX1/PPARG/TNF/VEGFA	9
GO:0007249	I-kappaB kinase/NF-kappaB signaling	8/42	269/18670	1.29273e-07	2.6246e-06	9.99491e-07	AKT1/CASP8/ESR1/HMOX1/NFKBIA/RELA/TLR4/TNF	8
GO:1904645	response to amyloid-beta	5/42	54/18670	1.31312e-07	2.64735e-06	1.00816e-06	GSK3B/MMP2/MMP9/PARP1/TLR4	5
GO:0007548	sex differentiation	8/42	270/18670	1.33003e-07	2.66282e-06	1.01405e-06	AR/BAX/BCL2/CASP3/CYP19A1/ESR1/NOS3/VEGFA	8
GO:0043534	blood vessel endothelial cell migration	7/42	180/18670	1.39797e-07	2.77956e-06	1.0585e-06	AKT1/HIF1A/HMOX1/NOS3/PPARG/PTGS2/VEGFA	7
GO:1901653	cellular response to peptide	9/42	385/18670	1.50084e-07	2.96365e-06	1.12861e-06	AKR1B1/AKT1/CA2/GSK3B/PARP1/PPARG/PRKCD/RELA/TLR4	9
GO:0030522	intracellular receptor signaling pathway	8/42	280/18670	1.75696e-07	3.4458e-06	1.31222e-06	AR/CASP8/ESR1/NFKBIA/PARP1/PPARG/RELA/TLR4	8
GO:1905475	regulation of protein localization to membrane	7/42	187/18670	1.81307e-07	3.53181e-06	1.34497e-06	AKT1/AR/BAD/BCL2/CASP8/MAPK8/TNF	7
GO:0001503	ossification	9/42	398/18670	1.98783e-07	3.84625e-06	1.46472e-06	ACHE/AKT1/BCL2/HIF1A/MAPK1/MAPK3/MMP2/PTGS2/TNF	9
GO:0001836	release of cytochrome c from mitochondria	5/42	59/18670	2.06161e-07	3.96241e-06	1.50895e-06	AKT1/BAD/BAX/BCL2/MMP9	5
GO:1900180	regulation of protein localization to nucleus	6/42	116/18670	2.20737e-07	4.21447e-06	1.60494e-06	AKT1/GSK3B/MAPK1/PARP1/PRKCD/PTGS2	6
GO:0010632	regulation of epithelial cell migration	8/42	291/18670	2.35783e-07	4.47212e-06	1.70306e-06	AKT1/HIF1A/HMOX1/MMP9/NOS3/PPARG/PTGS2/VEGFA	8
GO:2000377	regulation of reactive oxygen species metabolic process	7/42	195/18670	2.41038e-07	4.54191e-06	1.72964e-06	AKT1/BCL2/HIF1A/PRKCD/PTGS2/TLR4/TNF	7
GO:0048511	rhythmic process	8/42	295/18670	2.61628e-07	4.89788e-06	1.86519e-06	CASP3/ESR1/GSK3B/MAPK8/NOS2/NOS3/PPARG/TOP1	8
GO:0002260	lymphocyte homeostasis	5/42	62/18670	2.65154e-07	4.93187e-06	1.87814e-06	AKT1/BAX/BCL2/CASP3/HIF1A	5
GO:1905477	positive regulation of protein localization to membrane	6/42	122/18670	2.97728e-07	5.50224e-06	2.09534e-06	AKT1/BAD/BCL2/CASP8/MAPK8/TNF	6
GO:0032800	receptor biosynthetic process	4/42	26/18670	3.19001e-07	5.78415e-06	2.2027e-06	ACHE/HIF1A/PPARG/TNF	4
GO:1900739	regulation of protein insertion into mitochondrial membrane involved in apoptotic signaling pathway	4/42	26/18670	3.19001e-07	5.78415e-06	2.2027e-06	BAD/BCL2/CASP8/MAPK8	4
GO:1900740	positive regulation of protein insertion into mitochondrial membrane involved in apoptotic signaling pathway	4/42	26/18670	3.19001e-07	5.78415e-06	2.2027e-06	BAD/BCL2/CASP8/MAPK8	4
GO:0051101	regulation of DNA binding	6/42	124/18670	3.27823e-07	5.90696e-06	2.24947e-06	HMOX1/MAPK8/MMP9/NFKBIA/PARP1/PPARG	6
GO:0009896	positive regulation of catabolic process	9/42	423/18670	3.3215e-07	5.94775e-06	2.265e-06	AKT1/BAD/BAX/GSK3B/HIF1A/HMOX1/MAPK3/PRKCD/TNF	9
GO:0018107	peptidyl-threonine phosphorylation	6/42	126/18670	3.60373e-07	6.3506e-06	2.41841e-06	AKT1/BCL2/GSK3B/MAPK1/MAPK8/PRKCD	6
GO:0002064	epithelial cell development	7/42	207/18670	3.61255e-07	6.3506e-06	2.41841e-06	AR/BAD/ESR1/GSK3B/HIF1A/TNF/VEGFA	7
GO:0071456	cellular response to hypoxia	7/42	207/18670	3.61255e-07	6.3506e-06	2.41841e-06	AKT1/BAD/BCL2/HIF1A/HMOX1/PTGS2/VEGFA	7
GO:0010595	positive regulation of endothelial cell migration	6/42	128/18670	3.95532e-07	6.91102e-06	2.63183e-06	AKT1/HIF1A/HMOX1/NOS3/PTGS2/VEGFA	6
GO:0031098	stress-activated protein kinase signaling cascade	8/42	315/18670	4.30589e-07	7.47824e-06	2.84784e-06	AKR1B1/AKT1/MAPK1/MAPK3/MAPK8/TLR4/TNF/VEGFA	8
GO:1990776	response to angiotensin	4/42	28/18670	4.35471e-07	7.51775e-06	2.86288e-06	CA2/PRKCD/PTGS2/RELA	4
GO:0036294	cellular response to decreased oxygen levels	7/42	217/18670	4.96764e-07	8.52482e-06	3.2464e-06	AKT1/BAD/BCL2/HIF1A/HMOX1/PTGS2/VEGFA	7
GO:0010001	glial cell differentiation	7/42	218/18670	5.12398e-07	8.73828e-06	3.32768e-06	AKT1/MAPK1/MAPK3/PPARG/RELA/TLR4/TNF	7
GO:0007006	mitochondrial membrane organization	6/42	134/18670	5.18295e-07	8.73828e-06	3.32768e-06	BAD/BAX/BCL2/CASP8/GSK3B/MAPK8	6
GO:0018210	peptidyl-threonine modification	6/42	134/18670	5.18295e-07	8.73828e-06	3.32768e-06	AKT1/BCL2/GSK3B/MAPK1/MAPK8/PRKCD	6
GO:0051881	regulation of mitochondrial membrane potential	5/42	72/18670	5.63915e-07	9.45214e-06	3.59953e-06	AKT1/BAD/BAX/BCL2/PARP1	5
GO:0001782	B cell homeostasis	4/42	30/18670	5.80966e-07	9.68164e-06	3.68693e-06	BAX/BCL2/CASP3/HIF1A	4
GO:0072655	establishment of protein localization to mitochondrion	6/42	137/18670	5.90483e-07	9.78369e-06	3.72579e-06	AKT1/BAD/BAX/BCL2/CASP8/MAPK8	6
GO:0006801	superoxide metabolic process	5/42	73/18670	6.0438e-07	9.90015e-06	3.77014e-06	NOS2/NOS3/NQO1/PRKCD/TNF	5
GO:0043627	response to estrogen	5/42	73/18670	6.0438e-07	9.90015e-06	3.77014e-06	CA2/ESR1/HMOX1/MAPK1/PPARG	5
GO:0033135	regulation of peptidyl-serine phosphorylation	6/42	139/18670	6.43037e-07	1.04739e-05	3.98863e-06	AKT1/BAX/BCL2/PTGS2/TNF/VEGFA	6
GO:1900182	positive regulation of protein localization to nucleus	5/42	74/18670	6.47105e-07	1.04809e-05	3.99131e-06	AKT1/MAPK1/PARP1/PRKCD/PTGS2	5
GO:0001894	tissue homeostasis	7/42	227/18670	6.72725e-07	1.0835e-05	4.12615e-06	AKR1B1/BAX/BCL2/CA2/NOS3/TLR4/VEGFA	7
GO:0070585	protein localization to mitochondrion	6/42	141/18670	6.99367e-07	1.12015e-05	4.26573e-06	AKT1/BAD/BAX/BCL2/CASP8/MAPK8	6
GO:0010594	regulation of endothelial cell migration	7/42	229/18670	7.13559e-07	1.13657e-05	4.32825e-06	AKT1/HIF1A/HMOX1/NOS3/PPARG/PTGS2/VEGFA	7
GO:0051346	negative regulation of hydrolase activity	9/42	466/18670	7.46521e-07	1.18254e-05	4.50331e-06	AKT1/BIRC5/GSK3B/MMP9/NOS3/PTGS2/TIMP2/TNF/VEGFA	9
GO:0042445	hormone metabolic process	7/42	232/18670	7.78705e-07	1.22678e-05	4.67178e-06	ACHE/AKR1B1/CYP19A1/ESR1/HIF1A/TNF/UGT1A1	7
GO:0031669	cellular response to nutrient levels	7/42	237/18670	8.98375e-07	1.40001e-05	5.33146e-06	BCL2/HMOX1/MAPK1/MAPK3/MAPK8/PPARG/PTGS2	7
GO:0043122	regulation of I-kappaB kinase/NF-kappaB signaling	7/42	237/18670	8.98375e-07	1.40001e-05	5.33146e-06	AKT1/CASP8/ESR1/HMOX1/RELA/TLR4/TNF	7
GO:0010631	epithelial cell migration	8/42	351/18670	9.73854e-07	1.50947e-05	5.74833e-06	AKT1/HIF1A/HMOX1/MMP9/NOS3/PPARG/PTGS2/VEGFA	8
GO:0090132	epithelium migration	8/42	354/18670	1.03808e-06	1.60042e-05	6.09465e-06	AKT1/HIF1A/HMOX1/MMP9/NOS3/PPARG/PTGS2/VEGFA	8
GO:0001893	maternal placenta development	4/42	35/18670	1.10099e-06	1.67945e-05	6.39561e-06	AKT1/MAPK1/MAPK3/PTGS2	4
GO:0070423	nucleotide-binding oligomerization domain containing signaling pathway	4/42	35/18670	1.10099e-06	1.67945e-05	6.39561e-06	CASP8/NFKBIA/RELA/TLR4	4
GO:0090130	tissue migration	8/42	360/18670	1.17745e-06	1.78662e-05	6.80375e-06	AKT1/HIF1A/HMOX1/MMP9/NOS3/PPARG/PTGS2/VEGFA	8
GO:0043154	negative regulation of cysteine-type endopeptidase activity involved in apoptotic process	5/42	84/18670	1.21983e-06	1.84124e-05	7.01174e-06	AKT1/BIRC5/MMP9/PTGS2/VEGFA	5
GO:0035872	nucleotide-binding domain, leucine rich repeat containing receptor signaling pathway	4/42	36/18670	1.2366e-06	1.8524e-05	7.05427e-06	CASP8/NFKBIA/RELA/TLR4	4
GO:0006914	autophagy	9/42	496/18670	1.25284e-06	1.8524e-05	7.05427e-06	AKT1/BAD/BCL2/CASP3/GSK3B/HIF1A/HMOX1/MAPK3/MAPK8	9
GO:0061919	process utilizing autophagic mechanism	9/42	496/18670	1.25284e-06	1.8524e-05	7.05427e-06	AKT1/BAD/BCL2/CASP3/GSK3B/HIF1A/HMOX1/MAPK3/MAPK8	9
GO:0045862	positive regulation of proteolysis	8/42	363/18670	1.25293e-06	1.8524e-05	7.05427e-06	AKT1/BAD/BAX/CASP8/GSK3B/MAPK3/PPARG/TNF	8
GO:1904705	regulation of vascular smooth muscle cell proliferation	5/42	85/18670	1.29393e-06	1.8936e-05	7.21114e-06	HMOX1/MMP2/MMP9/PPARG/TNF	5
GO:1990874	vascular smooth muscle cell proliferation	5/42	85/18670	1.29393e-06	1.8936e-05	7.21114e-06	HMOX1/MMP2/MMP9/PPARG/TNF	5
GO:1905952	regulation of lipid localization	6/42	157/18670	1.3125e-06	1.9102e-05	7.27436e-06	AKT1/CYP19A1/NFKBIA/PPARG/PRKCD/TNF	6
GO:0045637	regulation of myeloid cell differentiation	7/42	251/18670	1.31852e-06	1.9102e-05	7.27436e-06	CA2/CASP8/FOS/HIF1A/NFKBIA/TLR4/TNF	7
GO:0001776	leukocyte homeostasis	5/42	86/18670	1.37153e-06	1.96588e-05	7.48641e-06	AKT1/BAX/BCL2/CASP3/HIF1A	5
GO:0006919	activation of cysteine-type endopeptidase activity involved in apoptotic process	5/42	86/18670	1.37153e-06	1.96588e-05	7.48641e-06	BAD/BAX/CASP8/PPARG/TNF	5
GO:0034405	response to fluid shear stress	4/42	37/18670	1.38423e-06	1.96588e-05	7.48641e-06	AKT1/CA2/NOS3/PTGS2	4
GO:0043029	T cell homeostasis	4/42	37/18670	1.38423e-06	1.96588e-05	7.48641e-06	AKT1/BAX/BCL2/CASP3	4
GO:1900407	regulation of cellular response to oxidative stress	5/42	88/18670	1.53773e-06	2.17317e-05	8.27579e-06	AKT1/HIF1A/PARP1/TLR4/TNF	5
GO:0060736	prostate gland growth	3/42	11/18670	1.72491e-06	2.42581e-05	9.23791e-06	AR/CYP19A1/ESR1	3
GO:0034504	protein localization to nucleus	7/42	262/18670	1.75447e-06	2.45541e-05	9.35061e-06	AKT1/GSK3B/MAPK1/NFKBIA/PARP1/PRKCD/PTGS2	7
GO:0045639	positive regulation of myeloid cell differentiation	5/42	91/18670	1.81636e-06	2.52975e-05	9.6337e-06	CA2/CASP8/FOS/HIF1A/TNF	5
GO:0071470	cellular response to osmotic stress	4/42	40/18670	1.9061e-06	2.64196e-05	1.0061e-05	AKR1B1/BAD/CASP3/PTGS2	4
GO:2000117	negative regulation of cysteine-type endopeptidase activity	5/42	92/18670	1.91758e-06	2.64516e-05	1.00732e-05	AKT1/BIRC5/MMP9/PTGS2/VEGFA	5
GO:0031334	positive regulation of protein complex assembly	7/42	268/18670	2.03926e-06	2.79961e-05	1.06614e-05	BAX/ESR1/GSK3B/PARP1/TLR4/TNF/VEGFA	7
GO:0016241	regulation of macroautophagy	6/42	171/18670	2.15812e-06	2.94875e-05	1.12293e-05	AKT1/CASP3/HIF1A/HMOX1/MAPK3/MAPK8	6
GO:0042100	B cell proliferation	5/42	95/18670	2.24812e-06	3.05723e-05	1.16424e-05	BAX/BCL2/CASP3/PRKCD/TLR4	5
GO:0043542	endothelial cell migration	7/42	273/18670	2.30523e-06	3.12018e-05	1.18822e-05	AKT1/HIF1A/HMOX1/NOS3/PPARG/PTGS2/VEGFA	7
GO:1902882	regulation of response to oxidative stress	5/42	97/18670	2.49228e-06	3.35759e-05	1.27863e-05	AKT1/HIF1A/PARP1/TLR4/TNF	5
GO:0001936	regulation of endothelial cell proliferation	6/42	176/18670	2.55083e-06	3.41874e-05	1.30191e-05	AKT1/HIF1A/HMOX1/PPARG/TNF/VEGFA	6
GO:0045429	positive regulation of nitric oxide biosynthetic process	4/42	43/18670	2.56139e-06	3.41874e-05	1.30191e-05	AKT1/PTGS2/TLR4/TNF	4
GO:0010876	lipid localization	8/42	400/18670	2.58219e-06	3.43063e-05	1.30644e-05	ABCB1/AKT1/CYP19A1/NFKBIA/NOS2/PPARG/PRKCD/TNF	8
GO:2001243	negative regulation of intrinsic apoptotic signaling pathway	5/42	98/18670	2.62194e-06	3.46745e-05	1.32046e-05	AKT1/BCL2/HIF1A/MMP9/PTGS2	5
GO:0030225	macrophage differentiation	4/42	44/18670	2.81294e-06	3.68623e-05	1.40378e-05	CASP8/MMP9/PARP1/VEGFA	4
GO:1904407	positive regulation of nitric oxide metabolic process	4/42	44/18670	2.81294e-06	3.68623e-05	1.40378e-05	AKT1/PTGS2/TLR4/TNF	4
GO:0047484	regulation of response to osmotic stress	3/42	13/18670	2.98049e-06	3.87061e-05	1.47399e-05	ABCB1/BAD/PTGS2	3
GO:0070431	nucleotide-binding oligomerization domain containing 2 signaling pathway	3/42	13/18670	2.98049e-06	3.87061e-05	1.47399e-05	NFKBIA/RELA/TLR4	3
GO:0008217	regulation of blood pressure	6/42	182/18670	3.09713e-06	4.00405e-05	1.52481e-05	AR/HMOX1/NOS2/NOS3/PPARG/PTGS2	6
GO:0051403	stress-activated MAPK cascade	7/42	286/18670	3.13587e-06	4.03603e-05	1.53699e-05	AKT1/MAPK1/MAPK3/MAPK8/TLR4/TNF/VEGFA	7
GO:2000379	positive regulation of reactive oxygen species metabolic process	5/42	102/18670	3.19458e-06	4.07806e-05	1.55299e-05	AKT1/PRKCD/PTGS2/TLR4/TNF	5
GO:0043123	positive regulation of I-kappaB kinase/NF-kappaB signaling	6/42	183/18670	3.19681e-06	4.07806e-05	1.55299e-05	AKT1/CASP8/HMOX1/RELA/TLR4/TNF	6
GO:1903708	positive regulation of hemopoiesis	6/42	185/18670	3.40403e-06	4.32327e-05	1.64637e-05	BAD/CA2/CASP8/FOS/HIF1A/TNF	6
GO:0042063	gliogenesis	7/42	290/18670	3.43684e-06	4.34579e-05	1.65495e-05	AKT1/MAPK1/MAPK3/PPARG/RELA/TLR4/TNF	7
GO:0008630	intrinsic apoptotic signaling pathway in response to DNA damage	5/42	104/18670	3.5155e-06	4.4069e-05	1.67822e-05	BAD/BAX/BCL2/HMOX1/TNF	5
GO:0071356	cellular response to tumor necrosis factor	7/42	291/18670	3.51574e-06	4.4069e-05	1.67822e-05	AKT1/CASP8/MAPK1/MAPK3/NFKBIA/RELA/TNF	7
GO:0048806	genitalia development	4/42	47/18670	3.67795e-06	4.55981e-05	1.73645e-05	AR/BAX/CYP19A1/ESR1	4
GO:0061614	pri-miRNA transcription by RNA polymerase II	4/42	47/18670	3.67795e-06	4.55981e-05	1.73645e-05	FOS/HIF1A/PPARG/RELA	4
GO:0033138	positive regulation of peptidyl-serine phosphorylation	5/42	105/18670	3.68518e-06	4.55981e-05	1.73645e-05	AKT1/BCL2/PTGS2/TNF/VEGFA	5
GO:0090199	regulation of release of cytochrome c from mitochondria	4/42	48/18670	4.00578e-06	4.93533e-05	1.87946e-05	AKT1/BAD/BAX/MMP9	4
GO:0001935	endothelial cell proliferation	6/42	191/18670	4.09234e-06	4.99924e-05	1.90379e-05	AKT1/HIF1A/HMOX1/PPARG/TNF/VEGFA	6
GO:0042594	response to starvation	6/42	191/18670	4.09234e-06	4.99924e-05	1.90379e-05	BCL2/MAPK1/MAPK3/MAPK8/PPARG/UGT1A1	6
GO:0097300	programmed necrotic cell death	4/42	49/18670	4.35476e-06	5.29737e-05	2.01733e-05	BAX/CASP8/TLR4/TNF	4
GO:0009409	response to cold	4/42	50/18670	4.72573e-06	5.72449e-05	2.17998e-05	CASP8/FOS/NFKBIA/PPARG	4
GO:0002685	regulation of leukocyte migration	6/42	196/18670	4.74891e-06	5.7285e-05	2.18151e-05	AKT1/CYP19A1/HMOX1/MAPK3/TNF/VEGFA	6
GO:0043434	response to peptide hormone	8/42	436/18670	4.87894e-06	5.84971e-05	2.22767e-05	AKT1/CA2/GSK3B/PARP1/PPARG/PRKCD/PTGS2/RELA	8
GO:0010952	positive regulation of peptidase activity	6/42	197/18670	4.88998e-06	5.84971e-05	2.22767e-05	BAD/BAX/CASP8/MAPK3/PPARG/TNF	6
GO:0009895	negative regulation of catabolic process	7/42	308/18670	5.10717e-06	6.07397e-05	2.31307e-05	AKT1/BCL2/HMOX1/NOS2/RELA/TIMP2/TNF	7
GO:0050999	regulation of nitric-oxide synthase activity	4/42	51/18670	5.11958e-06	6.07397e-05	2.31307e-05	AKT1/HIF1A/NOS3/TNF	4
GO:0043200	response to amino acid	5/42	113/18670	5.28656e-06	6.24637e-05	2.37872e-05	BAD/CASP3/MMP2/RELA/TNF	5
GO:0042113	B cell activation	7/42	310/18670	5.32863e-06	6.27038e-05	2.38787e-05	BAD/BAX/BCL2/CASP3/CASP8/PRKCD/TLR4	7
GO:0035265	organ growth	6/42	204/18670	5.97593e-06	7.0035e-05	2.66705e-05	AKT1/AR/BCL2/CYP19A1/ESR1/MAPK1	6
GO:0002761	regulation of myeloid leukocyte differentiation	5/42	117/18670	6.26885e-06	7.28754e-05	2.77522e-05	CA2/CASP8/FOS/TLR4/TNF	5
GO:0010508	positive regulation of autophagy	5/42	117/18670	6.26885e-06	7.28754e-05	2.77522e-05	BAD/GSK3B/HIF1A/HMOX1/MAPK3	5
GO:0050679	positive regulation of epithelial cell proliferation	6/42	206/18670	6.3198e-06	7.31726e-05	2.78654e-05	AKT1/AR/BAD/HIF1A/HMOX1/VEGFA	6
GO:0002763	positive regulation of myeloid leukocyte differentiation	4/42	54/18670	6.44731e-06	7.43504e-05	2.83139e-05	CA2/CASP8/FOS/TNF	4
GO:1901215	negative regulation of neuron death	6/42	208/18670	6.67958e-06	7.65934e-05	2.9168e-05	AKT1/BAX/BCL2/GSK3B/HIF1A/HMOX1	6
GO:0071375	cellular response to peptide hormone stimulus	7/42	321/18670	6.69495e-06	7.65934e-05	2.9168e-05	AKT1/CA2/GSK3B/PARP1/PPARG/PRKCD/RELA	7
GO:0060562	epithelial tube morphogenesis	7/42	322/18670	6.83242e-06	7.78572e-05	2.96493e-05	AR/BCL2/CASP3/ESR1/HIF1A/TNF/VEGFA	7
GO:0001541	ovarian follicle development	4/42	55/18670	6.94167e-06	7.87907e-05	3.00048e-05	BAX/BCL2/ESR1/VEGFA	4
GO:0030540	female genitalia development	3/42	17/18670	7.0422e-06	7.93072e-05	3.02015e-05	BAX/CYP19A1/ESR1	3
GO:2001267	regulation of cysteine-type endopeptidase activity involved in apoptotic signaling pathway	3/42	17/18670	7.0422e-06	7.93072e-05	3.02015e-05	BAX/CASP8/MMP9	3
GO:0022612	gland morphogenesis	5/42	120/18670	7.09518e-06	7.9593e-05	3.03104e-05	AR/BAX/BCL2/ESR1/TNF	5
GO:0001667	ameboidal-type cell migration	8/42	461/18670	7.34121e-06	8.20338e-05	3.12398e-05	AKT1/HIF1A/HMOX1/MMP9/NOS3/PPARG/PTGS2/VEGFA	8
GO:0060688	regulation of morphogenesis of a branching structure	4/42	56/18670	7.46349e-06	8.30781e-05	3.16375e-05	AR/ESR1/TNF/VEGFA	4
GO:0002683	negative regulation of immune system process	8/42	463/18670	7.57703e-06	8.40176e-05	3.19953e-05	AKT1/CASP3/CYP19A1/HMOX1/NFKBIA/PPARG/TLR4/TNF	8
GO:0001819	positive regulation of cytokine production	8/42	464/18670	7.69732e-06	8.50244e-05	3.23787e-05	CASP8/HIF1A/HMOX1/MAPK3/PTGS2/RELA/TLR4/TNF	8
GO:0043525	positive regulation of neuron apoptotic process	4/42	57/18670	8.01371e-06	8.78461e-05	3.34533e-05	BAX/CASP3/NQO1/TNF	4
GO:1903428	positive regulation of reactive oxygen species biosynthetic process	4/42	57/18670	8.01371e-06	8.78461e-05	3.34533e-05	AKT1/PTGS2/TLR4/TNF	4
GO:0043254	regulation of protein complex assembly	8/42	467/18670	8.06796e-06	8.81058e-05	3.35522e-05	BAX/ESR1/GSK3B/PARP1/PRKCD/TLR4/TNF/VEGFA	8
GO:0032869	cellular response to insulin stimulus	6/42	216/18670	8.28916e-06	9.01798e-05	3.4342e-05	AKT1/GSK3B/PARP1/PPARG/PRKCD/RELA	6
GO:0035994	response to muscle stretch	3/42	18/18670	8.4374e-06	9.14475e-05	3.48247e-05	FOS/NFKBIA/RELA	3
GO:0032147	activation of protein kinase activity	7/42	333/18670	8.5064e-06	9.185e-05	3.4978e-05	AKT1/MAPK1/MAPK3/PRKCD/TLR4/TNF/VEGFA	7
GO:0032722	positive regulation of chemokine production	4/42	58/18670	8.59332e-06	9.20987e-05	3.50727e-05	HIF1A/HMOX1/TLR4/TNF	4
GO:1903749	positive regulation of establishment of protein localization to mitochondrion	4/42	58/18670	8.59332e-06	9.20987e-05	3.50727e-05	BAD/BCL2/CASP8/MAPK8	4
GO:0007584	response to nutrient	6/42	219/18670	8.96834e-06	9.5762e-05	3.64678e-05	HMOX1/NQO1/PPARG/PTGS2/RELA/UGT1A1	6
GO:1903706	regulation of hemopoiesis	8/42	475/18670	9.13105e-06	9.71396e-05	3.69924e-05	BAD/CA2/CASP8/FOS/HIF1A/NFKBIA/TLR4/TNF	8
GO:0032368	regulation of lipid transport	5/42	127/18670	9.35613e-06	9.88048e-05	3.76265e-05	AKT1/CYP19A1/NFKBIA/PPARG/PRKCD	5
GO:0035270	endocrine system development	5/42	127/18670	9.35613e-06	9.88048e-05	3.76265e-05	AKT1/BAD/GSK3B/MAPK1/MAPK3	5
GO:0010888	negative regulation of lipid storage	3/42	19/18670	1.00037e-05	0.000105258	4.00841e-05	NFKBIA/PPARG/TNF	3
GO:1905953	negative regulation of lipid localization	4/42	61/18670	1.05184e-05	0.000110271	4.19929e-05	AKT1/NFKBIA/PPARG/TNF	4
GO:0002753	cytoplasmic pattern recognition receptor signaling pathway	4/42	62/18670	1.12255e-05	0.000116244	4.42677e-05	CASP8/NFKBIA/RELA/TLR4	4
GO:0046824	positive regulation of nucleocytoplasmic transport	4/42	62/18670	1.12255e-05	0.000116244	4.42677e-05	GSK3B/MAPK1/PRKCD/PTGS2	4
GO:0070265	necrotic cell death	4/42	62/18670	1.12255e-05	0.000116244	4.42677e-05	BAX/CASP8/TLR4/TNF	4
GO:0051054	positive regulation of DNA metabolic process	6/42	228/18670	1.12815e-05	0.000116244	4.42677e-05	AKT1/BAX/MAPK1/MAPK3/PARP1/PRKCD	6
GO:0043280	positive regulation of cysteine-type endopeptidase activity involved in apoptotic process	5/42	132/18670	1.12898e-05	0.000116244	4.42677e-05	BAD/BAX/CASP8/PPARG/TNF	5
GO:0032768	regulation of monooxygenase activity	4/42	64/18670	1.27441e-05	0.000130288	4.96158e-05	AKT1/HIF1A/NOS3/TNF	4
GO:0045670	regulation of osteoclast differentiation	4/42	64/18670	1.27441e-05	0.000130288	4.96158e-05	CA2/FOS/TLR4/TNF	4
GO:0034605	cellular response to heat	5/42	137/18670	1.35225e-05	0.000137758	5.24604e-05	GSK3B/HMOX1/MAPK1/MAPK3/PTGS2	5
GO:0032872	regulation of stress-activated MAPK cascade	6/42	237/18670	1.40562e-05	0.00014269	5.43389e-05	AKT1/MAPK1/MAPK3/TLR4/TNF/VEGFA	6
GO:0045428	regulation of nitric oxide biosynthetic process	4/42	66/18670	1.44089e-05	0.000145757	5.55068e-05	AKT1/PTGS2/TLR4/TNF	4
GO:0070302	regulation of stress-activated protein kinase signaling cascade	6/42	239/18670	1.47421e-05	0.000148606	5.65917e-05	AKT1/MAPK1/MAPK3/TLR4/TNF/VEGFA	6
GO:0042108	positive regulation of cytokine biosynthetic process	4/42	67/18670	1.52988e-05	0.000153681	5.85243e-05	HMOX1/RELA/TLR4/TNF	4
GO:0006869	lipid transport	7/42	365/18670	1.5422e-05	0.000154173	5.87117e-05	ABCB1/AKT1/CYP19A1/NFKBIA/NOS2/PPARG/PRKCD	7
GO:0038093	Fc receptor signaling pathway	6/42	241/18670	1.54548e-05	0.000154173	5.87117e-05	FOS/MAPK1/MAPK3/MAPK8/PRKCD/RELA	6
GO:0051000	positive regulation of nitric-oxide synthase activity	3/42	22/18670	1.58241e-05	0.000156772	5.97016e-05	AKT1/HIF1A/TNF	3
GO:1901522	positive regulation of transcription from RNA polymerase II promoter involved in cellular response to chemical stimulus	3/42	22/18670	1.58241e-05	0.000156772	5.97016e-05	HIF1A/RELA/VEGFA	3
GO:0006606	protein import into nucleus	5/42	143/18670	1.66413e-05	0.000164304	6.25699e-05	AKT1/MAPK1/NFKBIA/PRKCD/PTGS2	5
GO:1902107	positive regulation of leukocyte differentiation	5/42	144/18670	1.72114e-05	0.000169354	6.44927e-05	BAD/CA2/CASP8/FOS/TNF	5
GO:0001701	in utero embryonic development	7/42	373/18670	1.77357e-05	0.000173918	6.62309e-05	AKT1/AR/CASP8/HIF1A/MAPK1/NOS3/VEGFA	7
GO:0051349	positive regulation of lyase activity	3/42	23/18670	1.81692e-05	0.000176992	6.74017e-05	NOS2/NOS3/TIMP2	3
GO:0042180	cellular ketone metabolic process	6/42	248/18670	1.8172e-05	0.000176992	6.74017e-05	AKR1B1/AKT1/CYP19A1/NQO1/PPARG/PTGS2	6
GO:0045834	positive regulation of lipid metabolic process	5/42	146/18670	1.83974e-05	0.000178584	6.8008e-05	AKT1/PPARG/PRKCD/PTGS2/TNF	5
GO:0002262	myeloid cell homeostasis	5/42	147/18670	1.90137e-05	0.000183349	6.98222e-05	BAX/CASP3/HIF1A/HMOX1/VEGFA	5
GO:0010951	negative regulation of endopeptidase activity	6/42	250/18670	1.90153e-05	0.000183349	6.98222e-05	AKT1/BIRC5/MMP9/PTGS2/TIMP2/VEGFA	6
GO:2001056	positive regulation of cysteine-type endopeptidase activity	5/42	149/18670	2.02946e-05	0.000194441	7.40463e-05	BAD/BAX/CASP8/PPARG/TNF	5
GO:2000027	regulation of animal organ morphogenesis	6/42	253/18670	2.03395e-05	0.000194441	7.40463e-05	AR/BAX/BCL2/ESR1/TNF/VEGFA	6
GO:1903747	regulation of establishment of protein localization to mitochondrion	4/42	72/18670	2.03681e-05	0.000194441	7.40463e-05	BAD/BCL2/CASP8/MAPK8	4
GO:0046697	decidualization	3/42	24/18670	2.07323e-05	0.000197265	7.51217e-05	MAPK1/MAPK3/PTGS2	3
GO:0048754	branching morphogenesis of an epithelial tube	5/42	150/18670	2.09598e-05	0.000198773	7.56961e-05	AR/BCL2/ESR1/TNF/VEGFA	5
GO:0006839	mitochondrial transport	6/42	256/18670	2.17371e-05	0.000204797	7.79902e-05	BAD/BAX/BCL2/CASP8/GSK3B/MAPK8	6
GO:0090596	sensory organ morphogenesis	6/42	256/18670	2.17371e-05	0.000204797	7.79902e-05	BAX/BCL2/HIF1A/MAPK1/MAPK3/VEGFA	6
GO:0030168	platelet activation	5/42	153/18670	2.30576e-05	0.000215828	8.21908e-05	MAPK1/MAPK3/NOS3/PRKCD/TLR4	5
GO:0034250	positive regulation of cellular amide metabolic process	5/42	153/18670	2.30576e-05	0.000215828	8.21908e-05	CASP3/MAPK1/MAPK3/PRKCD/TNF	5
GO:0019430	removal of superoxide radicals	3/42	25/18670	2.35226e-05	0.000218056	8.30395e-05	NOS3/NQO1/TNF	3
GO:0045672	positive regulation of osteoclast differentiation	3/42	25/18670	2.35226e-05	0.000218056	8.30395e-05	CA2/FOS/TNF	3
GO:1904385	cellular response to angiotensin	3/42	25/18670	2.35226e-05	0.000218056	8.30395e-05	CA2/PRKCD/RELA	3
GO:1903201	regulation of oxidative stress-induced cell death	4/42	75/18670	2.39464e-05	0.000221274	8.42648e-05	AKT1/HIF1A/PARP1/TLR4	4
GO:0010466	negative regulation of peptidase activity	6/42	262/18670	2.47649e-05	0.000228106	8.68667e-05	AKT1/BIRC5/MMP9/PTGS2/TIMP2/VEGFA	6
GO:0030856	regulation of epithelial cell differentiation	5/42	156/18670	2.53153e-05	0.000232433	8.85144e-05	BAD/GSK3B/MMP9/TNF/VEGFA	5
GO:0043271	negative regulation of ion transport	5/42	157/18670	2.61049e-05	0.000238922	9.09853e-05	AKT1/BCL2/MMP9/NOS3/PTGS2	5
GO:1903203	regulation of oxidative stress-induced neuron death	3/42	26/18670	2.65491e-05	0.000242219	9.22409e-05	HIF1A/PARP1/TLR4	3
GO:1903532	positive regulation of secretion by cell	7/42	399/18670	2.73291e-05	0.000248548	9.46513e-05	ACHE/BAD/CYP19A1/HIF1A/MAPK3/TLR4/TNF	7
GO:0050714	positive regulation of protein secretion	6/42	268/18670	2.81241e-05	0.000254974	9.70985e-05	ACHE/BAD/HIF1A/MAPK3/TLR4/TNF	6
GO:0022407	regulation of cell-cell adhesion	7/42	403/18670	2.91276e-05	0.000263244	0.000100248	AKT1/BAD/CASP3/PRKCD/RELA/TNF/VEGFA	7
GO:0009651	response to salt stress	3/42	27/18670	2.9821e-05	0.000265352	0.00010105	AKR1B1/BAX/TNF	3
GO:0036475	neuron death in response to oxidative stress	3/42	27/18670	2.9821e-05	0.000265352	0.00010105	HIF1A/PARP1/TLR4	3
GO:0071450	cellular response to oxygen radical	3/42	27/18670	2.9821e-05	0.000265352	0.00010105	NOS3/NQO1/TNF	3
GO:0071451	cellular response to superoxide	3/42	27/18670	2.9821e-05	0.000265352	0.00010105	NOS3/NQO1/TNF	3
GO:1902175	regulation of oxidative stress-induced intrinsic apoptotic signaling pathway	3/42	27/18670	2.9821e-05	0.000265352	0.00010105	AKT1/HIF1A/PARP1	3
GO:0032868	response to insulin	6/42	272/18670	3.05607e-05	0.000270266	0.000102922	AKT1/GSK3B/PARP1/PPARG/PRKCD/RELA	6
GO:1902105	regulation of leukocyte differentiation	6/42	272/18670	3.05607e-05	0.000270266	0.000102922	BAD/CA2/CASP8/FOS/TLR4/TNF	6
GO:0051170	import into nucleus	5/42	163/18670	3.12531e-05	0.000275543	0.000104931	AKT1/MAPK1/NFKBIA/PRKCD/PTGS2	5
GO:0048708	astrocyte differentiation	4/42	81/18670	3.246e-05	0.000284882	0.000108488	MAPK1/MAPK3/TLR4/TNF	4
GO:0019216	regulation of lipid metabolic process	7/42	410/18670	3.25099e-05	0.000284882	0.000108488	ACADM/AKT1/PPARG/PRKCD/PTGS2/TNF/UGT1A1	7
GO:0032770	positive regulation of monooxygenase activity	3/42	28/18670	3.33473e-05	0.000290454	0.00011061	AKT1/HIF1A/TNF	3
GO:0033598	mammary gland epithelial cell proliferation	3/42	28/18670	3.33473e-05	0.000290454	0.00011061	BAX/ESR1/MAPK1	3
GO:0032642	regulation of chemokine production	4/42	82/18670	3.40692e-05	0.000295848	0.000112664	HIF1A/HMOX1/TLR4/TNF	4
GO:0001822	kidney development	6/42	278/18670	3.45318e-05	0.00029807	0.00011351	AKR1B1/BAX/BCL2/CA2/MMP9/VEGFA	6
GO:0060485	mesenchyme development	6/42	278/18670	3.45318e-05	0.00029807	0.00011351	BCL2/GSK3B/HIF1A/MAPK1/MAPK3/NOS3	6
GO:0050806	positive regulation of synaptic transmission	5/42	168/18670	3.61177e-05	0.000310828	0.000118369	CA2/GSK3B/MAPK1/PTGS2/TNF	5
GO:0000303	response to superoxide	3/42	29/18670	3.71369e-05	0.000316938	0.000120695	NOS3/NQO1/TNF	3
GO:0007263	nitric oxide mediated signal transduction	3/42	29/18670	3.71369e-05	0.000316938	0.000120695	NOS2/NOS3/VEGFA	3
GO:0038095	Fc-epsilon receptor signaling pathway	5/42	169/18670	3.71574e-05	0.000316938	0.000120695	FOS/MAPK1/MAPK3/MAPK8/RELA	5
GO:0002718	regulation of cytokine production involved in immune response	4/42	84/18670	3.74618e-05	0.000317654	0.000120968	HMOX1/MAPK3/TLR4/TNF	4
GO:0046889	positive regulation of lipid biosynthetic process	4/42	84/18670	3.74618e-05	0.000317654	0.000120968	AKT1/PRKCD/PTGS2/TNF	4
GO:0014031	mesenchymal cell development	4/42	85/18670	3.92479e-05	0.000331823	0.000126364	BCL2/HIF1A/MAPK1/MAPK3	4
GO:0021543	pallium development	5/42	172/18670	4.04164e-05	0.00033971	0.000129367	BAD/BAX/CASP3/GSK3B/HIF1A	5
GO:0030324	lung development	5/42	172/18670	4.04164e-05	0.00033971	0.000129367	MAPK1/MAPK3/NOS3/TNF/VEGFA	5
GO:0042446	hormone biosynthetic process	4/42	86/18670	4.10955e-05	0.000341309	0.000129976	AKR1B1/CYP19A1/HIF1A/TNF	4
GO:0070542	response to fatty acid	4/42	86/18670	4.10955e-05	0.000341309	0.000129976	AKT1/BAD/PPARG/PTGS2	4
GO:0000305	response to oxygen radical	3/42	30/18670	4.11986e-05	0.000341309	0.000129976	NOS3/NQO1/TNF	3
GO:0048873	homeostasis of number of cells within a tissue	3/42	30/18670	4.11986e-05	0.000341309	0.000129976	BAX/BCL2/NOS3	3
GO:0090200	positive regulation of release of cytochrome c from mitochondria	3/42	30/18670	4.11986e-05	0.000341309	0.000129976	BAD/BAX/MMP9	3
GO:0001659	temperature homeostasis	5/42	173/18670	4.15506e-05	0.000342258	0.000130338	ACHE/PTGS2/TLR4/TNF/VEGFA	5
GO:0003018	vascular process in circulatory system	5/42	173/18670	4.15506e-05	0.000342258	0.000130338	AKT1/HMOX1/NOS3/PTGS2/VEGFA	5
GO:0002793	positive regulation of peptide secretion	6/42	288/18670	4.20653e-05	0.00034551	0.000131576	ACHE/BAD/HIF1A/MAPK3/TLR4/TNF	6
GO:0048568	embryonic organ development	7/42	428/18670	4.27208e-05	0.000348907	0.00013287	AKT1/CASP8/HIF1A/MAPK1/MAPK3/TNF/VEGFA	7
GO:0051047	positive regulation of secretion	7/42	428/18670	4.27208e-05	0.000348907	0.00013287	ACHE/BAD/CYP19A1/HIF1A/MAPK3/TLR4/TNF	7
GO:0001892	embryonic placenta development	4/42	87/18670	4.3006e-05	0.000350244	0.000133379	AKT1/CASP8/HIF1A/MAPK1	4
GO:0051052	regulation of DNA metabolic process	7/42	429/18670	4.33576e-05	0.000352113	0.00013409	AKT1/BAX/MAPK1/MAPK3/PARP1/PPARG/PRKCD	7
GO:0097194	execution phase of apoptosis	4/42	88/18670	4.49807e-05	0.000364224	0.000138703	AKT1/BAX/CASP3/CASP8	4
GO:0030323	respiratory tube development	5/42	176/18670	4.51017e-05	0.000364224	0.000138703	MAPK1/MAPK3/NOS3/TNF/VEGFA	5
GO:0005996	monosaccharide metabolic process	6/42	292/18670	4.54252e-05	0.000364711	0.000138888	AKR1B1/AKT1/BAD/GSK3B/TNF/UGT1A1	6
GO:0010543	regulation of platelet activation	3/42	31/18670	4.55414e-05	0.000364711	0.000138888	NOS3/PRKCD/TLR4	3
GO:1902895	positive regulation of pri-miRNA transcription by RNA polymerase II	3/42	31/18670	4.55414e-05	0.000364711	0.000138888	FOS/HIF1A/RELA	3
GO:0072001	renal system development	6/42	293/18670	4.6298e-05	0.000369742	0.000140804	AKR1B1/BAX/BCL2/CA2/MMP9/VEGFA	6
GO:0032602	chemokine production	4/42	89/18670	4.70209e-05	0.000374478	0.000142608	HIF1A/HMOX1/TLR4/TNF	4
GO:0010950	positive regulation of endopeptidase activity	5/42	178/18670	4.75966e-05	0.000378019	0.000143956	BAD/BAX/CASP8/PPARG/TNF	5
GO:0016236	macroautophagy	6/42	295/18670	4.80839e-05	0.00038084	0.00014503	AKT1/CASP3/HIF1A/HMOX1/MAPK3/MAPK8	6
GO:0048771	tissue remodeling	5/42	179/18670	4.88835e-05	0.000385929	0.000146968	BAX/CA2/HIF1A/MMP2/NOS3	5
GO:0050890	cognition	6/42	296/18670	4.89973e-05	0.000385929	0.000146968	CASP3/FOS/HIF1A/MAPK1/PTGS2/TNF	6
GO:0030641	regulation of cellular pH	4/42	90/18670	4.91279e-05	0.000385929	0.000146968	BCL2/CA2/MAPK1/MAPK3	4
GO:0055094	response to lipoprotein particle	3/42	32/18670	5.0174e-05	0.000393075	0.00014969	AKT1/PPARG/TLR4	3
GO:0002758	innate immune response-activating signal transduction	6/42	298/18670	5.0866e-05	0.000397417	0.000151343	CASP8/ESR1/NFKBIA/PRKCD/RELA/TLR4	6
GO:0061138	morphogenesis of a branching epithelium	5/42	182/18670	5.29064e-05	0.000412241	0.000156988	AR/BCL2/ESR1/TNF/VEGFA	5
GO:0038061	NIK/NF-kappaB signaling	5/42	183/18670	5.43027e-05	0.00042198	0.000160697	AKT1/NFKBIA/RELA/TLR4/TNF	5
GO:0044282	small molecule catabolic process	7/42	445/18670	5.46575e-05	0.000423596	0.000161312	ACADM/AKT1/ALDH2/BAD/GPT/NOS2/NOS3	7
GO:0010039	response to iron ion	3/42	33/18670	5.51051e-05	0.000425919	0.000162197	BCL2/HIF1A/HMOX1	3
GO:1901655	cellular response to ketone	4/42	93/18670	5.58637e-05	0.000430628	0.000163991	AKR1B1/AKT1/AR/PPARG	4
GO:0045088	regulation of innate immune response	7/42	452/18670	6.03093e-05	0.000462685	0.000176198	CASP8/ESR1/NFKBIA/PPARG/PRKCD/RELA/TLR4	7
GO:0071402	cellular response to lipoprotein particle stimulus	3/42	34/18670	6.03433e-05	0.000462685	0.000176198	AKT1/PPARG/TLR4	3
GO:0044070	regulation of anion transport	4/42	95/18670	6.07134e-05	0.000464288	0.000176809	ABCB1/AKT1/CA2/PRKCD	4
GO:0060759	regulation of response to cytokine stimulus	5/42	190/18670	6.48933e-05	0.00049494	0.000188481	CASP8/HIF1A/PPARG/TLR4/TNF	5
GO:0030316	osteoclast differentiation	4/42	97/18670	6.58634e-05	0.000501014	0.000190794	CA2/FOS/TLR4/TNF	4
GO:0043112	receptor metabolic process	5/42	192/18670	6.81937e-05	0.000517375	0.000197025	ACHE/HIF1A/PPARG/TNF/VEGFA	5
GO:0002042	cell migration involved in sprouting angiogenesis	4/42	98/18670	6.85545e-05	0.000517389	0.000197031	AKT1/HMOX1/PTGS2/VEGFA	4
GO:0006885	regulation of pH	4/42	98/18670	6.85545e-05	0.000517389	0.000197031	BCL2/CA2/MAPK1/MAPK3	4
GO:1901099	negative regulation of signal transduction in absence of ligand	3/42	36/18670	7.17755e-05	0.000538877	0.000205213	AKT1/BCL2/TNF	3
GO:2001240	negative regulation of extrinsic apoptotic signaling pathway in absence of ligand	3/42	36/18670	7.17755e-05	0.000538877	0.000205213	AKT1/BCL2/TNF	3
GO:0002218	activation of innate immune response	6/42	319/18670	7.41642e-05	0.000555365	0.000211492	CASP8/ESR1/NFKBIA/PRKCD/RELA/TLR4	6
GO:0001763	morphogenesis of a branching structure	5/42	196/18670	7.51826e-05	0.000561532	0.000213841	AR/BCL2/ESR1/TNF/VEGFA	5
GO:0002221	pattern recognition receptor signaling pathway	5/42	197/18670	7.70132e-05	0.000572955	0.000218191	CASP8/ESR1/NFKBIA/RELA/TLR4	5
GO:1903426	regulation of reactive oxygen species biosynthetic process	4/42	101/18670	7.71095e-05	0.000572955	0.000218191	AKT1/PTGS2/TLR4/TNF	4
GO:0042307	positive regulation of protein import into nucleus	3/42	37/18670	7.79865e-05	0.000575026	0.000218979	MAPK1/PRKCD/PTGS2	3
GO:0071542	dopaminergic neuron differentiation	3/42	37/18670	7.79865e-05	0.000575026	0.000218979	GSK3B/HIF1A/VEGFA	3
GO:0090050	positive regulation of cell migration involved in sprouting angiogenesis	3/42	37/18670	7.79865e-05	0.000575026	0.000218979	HMOX1/PTGS2/VEGFA	3
GO:0060541	respiratory system development	5/42	198/18670	7.88779e-05	0.000580115	0.000220917	MAPK1/MAPK3/NOS3/TNF/VEGFA	5
GO:0050708	regulation of protein secretion	7/42	472/18670	7.91559e-05	0.000580678	0.000221132	ACHE/BAD/HIF1A/MAPK3/NOS2/TLR4/TNF	7
GO:0032103	positive regulation of response to external stimulus	6/42	323/18670	7.94397e-05	0.000581281	0.000221362	MAPK3/NFKBIA/PTGS2/TLR4/TNF/VEGFA	6
GO:0002367	cytokine production involved in immune response	4/42	102/18670	8.01264e-05	0.000583344	0.000222147	HMOX1/MAPK3/TLR4/TNF	4
GO:0098869	cellular oxidant detoxification	4/42	102/18670	8.01264e-05	0.000583344	0.000222147	NOS3/NQO1/PTGS2/TNF	4
GO:0017038	protein import	5/42	199/18670	8.07773e-05	0.000586602	0.000223388	AKT1/MAPK1/NFKBIA/PRKCD/PTGS2	5
GO:0050769	positive regulation of neurogenesis	7/42	474/18670	8.12795e-05	0.000588766	0.000224212	BCL2/HIF1A/PPARG/RELA/TIMP2/TNF/VEGFA	7
GO:0046822	regulation of nucleocytoplasmic transport	4/42	104/18670	8.64169e-05	0.00062285	0.000237192	GSK3B/MAPK1/PRKCD/PTGS2	4
GO:0071887	leukocyte apoptotic process	4/42	104/18670	8.64169e-05	0.00062285	0.000237192	AKT1/BAX/CASP3/HIF1A	4
GO:0030278	regulation of ossification	5/42	203/18670	8.873e-05	0.000637927	0.000242933	BCL2/HIF1A/MAPK1/MAPK3/TNF	5
GO:0045766	positive regulation of angiogenesis	5/42	204/18670	9.08093e-05	0.00065092	0.000247881	HIF1A/HMOX1/NOS3/PTGS2/VEGFA	5
GO:0033146	regulation of intracellular estrogen receptor signaling pathway	3/42	39/18670	9.14403e-05	0.00065092	0.000247881	AR/ESR1/PARP1	3
GO:1902042	negative regulation of extrinsic apoptotic signaling pathway via death domain receptors	3/42	39/18670	9.14403e-05	0.00065092	0.000247881	CASP8/HMOX1/NOS3	3
GO:1904591	positive regulation of protein import	3/42	39/18670	9.14403e-05	0.00065092	0.000247881	MAPK1/PRKCD/PTGS2	3
GO:0071902	positive regulation of protein serine/threonine kinase activity	6/42	334/18670	9.55088e-05	0.000678207	0.000258272	AKT1/MAPK1/MAPK3/TLR4/TNF/VEGFA	6
GO:0051341	regulation of oxidoreductase activity	4/42	107/18670	9.65163e-05	0.000683677	0.000260356	AKT1/HIF1A/NOS3/TNF	4
GO:0007623	circadian rhythm	5/42	208/18670	9.95042e-05	0.000703114	0.000267758	GSK3B/MAPK8/NOS2/PPARG/TOP1	5
GO:0030004	cellular monovalent inorganic cation homeostasis	4/42	108/18670	0.000100066	0.000705353	0.00026861	BCL2/CA2/MAPK1/MAPK3	4
GO:0043405	regulation of MAP kinase activity	6/42	337/18670	0.000100313	0.000705371	0.000268617	MAPK1/MAPK3/PRKCD/TLR4/TNF/VEGFA	6
GO:0071229	cellular response to acid chemical	5/42	209/18670	0.000101775	0.000713909	0.000271869	AKT1/MMP2/PPARG/TNF/VEGFA	5
GO:0150077	regulation of neuroinflammatory response	3/42	41/18670	0.000106325	0.000742219	0.000282649	MMP9/PTGS2/TNF	3
GO:1902893	regulation of pri-miRNA transcription by RNA polymerase II	3/42	41/18670	0.000106325	0.000742219	0.000282649	FOS/HIF1A/RELA	3
GO:0006913	nucleocytoplasmic transport	6/42	343/18670	0.000110499	0.000769489	0.000293034	AKT1/GSK3B/MAPK1/NFKBIA/PRKCD/PTGS2	6
GO:0002791	regulation of peptide secretion	7/42	500/18670	0.000113402	0.000787799	0.000300007	ACHE/BAD/HIF1A/MAPK3/NOS2/TLR4/TNF	7
GO:0001938	positive regulation of endothelial cell proliferation	4/42	112/18670	0.000115218	0.000792774	0.000301901	AKT1/HIF1A/HMOX1/VEGFA	4
GO:0042303	molting cycle	4/42	112/18670	0.000115218	0.000792774	0.000301901	BCL2/PTGS2/RELA/TNF	4
GO:0042633	hair cycle	4/42	112/18670	0.000115218	0.000792774	0.000301901	BCL2/PTGS2/RELA/TNF	4
GO:1990748	cellular detoxification	4/42	112/18670	0.000115218	0.000792774	0.000301901	NOS3/NQO1/PTGS2/TNF	4
GO:0051169	nuclear transport	6/42	346/18670	0.000115892	0.000795516	0.000302946	AKT1/GSK3B/MAPK1/NFKBIA/PRKCD/PTGS2	6
GO:0048638	regulation of developmental growth	6/42	347/18670	0.000117736	0.000806251	0.000307034	AKT1/AR/BCL2/GSK3B/MAPK1/VEGFA	6
GO:0034198	cellular response to amino acid starvation	3/42	43/18670	0.000122708	0.000836327	0.000318487	MAPK1/MAPK3/MAPK8	3
GO:1904646	cellular response to amyloid-beta	3/42	43/18670	0.000122708	0.000836327	0.000318487	GSK3B/PARP1/TLR4	3
GO:0042035	regulation of cytokine biosynthetic process	4/42	114/18670	0.000123387	0.000838976	0.000319496	HMOX1/RELA/TLR4/TNF	4
GO:0048762	mesenchymal cell differentiation	5/42	219/18670	0.000126741	0.000859751	0.000327408	BCL2/GSK3B/HIF1A/MAPK1/MAPK3	5
GO:0032963	collagen metabolic process	4/42	115/18670	0.000127626	0.000863724	0.00032892	HIF1A/MMP2/MMP9/PPARG	4
GO:0070266	necroptotic process	3/42	44/18670	0.00013148	0.000887724	0.00033806	CASP8/TLR4/TNF	3
GO:0021987	cerebral cortex development	4/42	116/18670	0.00013197	0.000888945	0.000338525	BAD/BAX/GSK3B/HIF1A	4
GO:1900371	regulation of purine nucleotide biosynthetic process	4/42	117/18670	0.000136419	0.000914643	0.000348311	HIF1A/NOS2/NOS3/PARP1	4
GO:1901222	regulation of NIK/NF-kappaB signaling	4/42	117/18670	0.000136419	0.000914643	0.000348311	NFKBIA/RELA/TLR4/TNF	4
GO:0031018	endocrine pancreas development	3/42	45/18670	0.000140652	0.000936487	0.00035663	AKT1/BAD/GSK3B	3
GO:0032570	response to progesterone	3/42	45/18670	0.000140652	0.000936487	0.00035663	BAD/FOS/RELA	3
GO:0048538	thymus development	3/42	45/18670	0.000140652	0.000936487	0.00035663	BCL2/MAPK1/MAPK3	3
GO:0030808	regulation of nucleotide biosynthetic process	4/42	118/18670	0.000140976	0.000936487	0.00035663	HIF1A/NOS2/NOS3/PARP1	4
GO:0010883	regulation of lipid storage	3/42	46/18670	0.00015023	0.000977535	0.000372262	NFKBIA/PPARG/TNF	3
GO:0022602	ovulation cycle process	3/42	46/18670	0.00015023	0.000977535	0.000372262	CASP3/ESR1/NOS3	3
GO:0030810	positive regulation of nucleotide biosynthetic process	3/42	46/18670	0.00015023	0.000977535	0.000372262	HIF1A/NOS2/NOS3	3
GO:0043330	response to exogenous dsRNA	3/42	46/18670	0.00015023	0.000977535	0.000372262	MAPK1/MAPK3/NFKBIA	3
GO:0051339	regulation of lyase activity	3/42	46/18670	0.00015023	0.000977535	0.000372262	NOS2/NOS3/TIMP2	3
GO:0060443	mammary gland morphogenesis	3/42	46/18670	0.00015023	0.000977535	0.000372262	AR/BAX/ESR1	3
GO:0060711	labyrinthine layer development	3/42	46/18670	0.00015023	0.000977535	0.000372262	AKT1/CASP8/MAPK1	3
GO:1900373	positive regulation of purine nucleotide biosynthetic process	3/42	46/18670	0.00015023	0.000977535	0.000372262	HIF1A/NOS2/NOS3	3
GO:1990928	response to amino acid starvation	3/42	46/18670	0.00015023	0.000977535	0.000372262	MAPK1/MAPK3/MAPK8	3
GO:0045861	negative regulation of proteolysis	6/42	363/18670	0.000150546	0.000977535	0.000372262	AKT1/BIRC5/MMP9/PTGS2/TIMP2/VEGFA	6
GO:1904018	positive regulation of vasculature development	5/42	230/18670	0.00015937	0.00102708	0.00039113	HIF1A/HMOX1/NOS3/PTGS2/VEGFA	5
GO:0006953	acute-phase response	3/42	47/18670	0.000160222	0.00102708	0.00039113	PTGS2/TNF/UGT1A1	3
GO:0070231	T cell apoptotic process	3/42	47/18670	0.000160222	0.00102708	0.00039113	AKT1/BAX/HIF1A	3
GO:0070849	response to epidermal growth factor	3/42	47/18670	0.000160222	0.00102708	0.00039113	AKT1/MAPK1/MAPK3	3
GO:2001239	regulation of extrinsic apoptotic signaling pathway in absence of ligand	3/42	47/18670	0.000160222	0.00102708	0.00039113	AKT1/BCL2/TNF	3
GO:0034101	erythrocyte homeostasis	4/42	122/18670	0.000160315	0.00102708	0.00039113	CASP3/HIF1A/HMOX1/VEGFA	4
GO:0006909	phagocytosis	6/42	369/18670	0.000164573	0.00105202	0.000400628	MAPK1/MAPK3/PPARG/PRKCD/TLR4/TNF	6
GO:0042089	cytokine biosynthetic process	4/42	123/18670	0.000165434	0.00105519	0.000401835	HMOX1/RELA/TLR4/TNF	4
GO:0030850	prostate gland development	3/42	48/18670	0.000170636	0.00107905	0.000410919	AR/CYP19A1/ESR1	3
GO:0051972	regulation of telomerase activity	3/42	48/18670	0.000170636	0.00107905	0.000410919	MAPK1/MAPK3/PPARG	3
GO:0060324	face development	3/42	48/18670	0.000170636	0.00107905	0.000410919	MAPK1/MAPK3/MMP2	3
GO:0042107	cytokine metabolic process	4/42	124/18670	0.000170671	0.00107905	0.000410919	HMOX1/RELA/TLR4/TNF	4
GO:0045471	response to ethanol	4/42	125/18670	0.000176027	0.00111047	0.000422886	BAD/CASP8/NQO1/UGT1A1	4
GO:0002686	negative regulation of leukocyte migration	3/42	49/18670	0.00018148	0.00113741	0.000433145	AKT1/CYP19A1/HMOX1	3
GO:0030857	negative regulation of epithelial cell differentiation	3/42	49/18670	0.00018148	0.00113741	0.000433145	GSK3B/MMP9/VEGFA	3
GO:1904707	positive regulation of vascular smooth muscle cell proliferation	3/42	49/18670	0.00018148	0.00113741	0.000433145	MMP2/MMP9/TNF	3
GO:0043620	regulation of DNA-templated transcription in response to stress	4/42	127/18670	0.000187101	0.00117009	0.000445591	HIF1A/HMOX1/RELA/VEGFA	4
GO:0060425	lung morphogenesis	3/42	50/18670	0.000192763	0.00120289	0.00045808	MAPK1/MAPK3/TNF	3
GO:0042176	regulation of protein catabolic process	6/42	381/18670	0.00019573	0.00121614	0.000463127	AKT1/GSK3B/NOS2/RELA/TIMP2/TNF	6
GO:0045089	positive regulation of innate immune response	6/42	381/18670	0.00019573	0.00121614	0.000463127	CASP8/ESR1/NFKBIA/PRKCD/RELA/TLR4	6
GO:0034754	cellular hormone metabolic process	4/42	129/18670	0.000198671	0.00123176	0.000469074	AKR1B1/CYP19A1/ESR1/UGT1A1	4
GO:0006631	fatty acid metabolic process	6/42	383/18670	0.000201348	0.00124301	0.00047336	ACADM/AKT1/CBR1/MAPK3/PPARG/PTGS2	6
GO:0045765	regulation of angiogenesis	6/42	383/18670	0.000201348	0.00124301	0.00047336	HIF1A/HMOX1/NOS3/PPARG/PTGS2/VEGFA	6
GO:0007566	embryo implantation	3/42	51/18670	0.00020449	0.00125703	0.000478697	MMP2/MMP9/PTGS2	3
GO:0019369	arachidonic acid metabolic process	3/42	51/18670	0.00020449	0.00125703	0.000478697	CBR1/MAPK3/PTGS2	3
GO:0009165	nucleotide biosynthetic process	6/42	386/18670	0.000210014	0.00128824	0.000490582	HIF1A/MAPK1/NOS2/NOS3/PARP1/PTGS2	6
GO:0098754	detoxification	4/42	131/18670	0.000210748	0.00128999	0.00049125	NOS3/NQO1/PTGS2/TNF	4
GO:0045598	regulation of fat cell differentiation	4/42	132/18670	0.000216981	0.00130653	0.000497548	AKT1/PPARG/PTGS2/TNF	4
GO:0001660	fever generation	2/42	10/18670	0.000219794	0.00130653	0.000497548	PTGS2/TNF	2
GO:0010918	positive regulation of mitochondrial membrane potential	2/42	10/18670	0.000219794	0.00130653	0.000497548	AKT1/BAD	2
GO:0031284	positive regulation of guanylate cyclase activity	2/42	10/18670	0.000219794	0.00130653	0.000497548	NOS2/NOS3	2
GO:0032025	response to cobalt ion	2/42	10/18670	0.000219794	0.00130653	0.000497548	CASP3/CASP8	2
GO:0032070	regulation of deoxyribonuclease activity	2/42	10/18670	0.000219794	0.00130653	0.000497548	AKT1/PRKCD	2
GO:0060068	vagina development	2/42	10/18670	0.000219794	0.00130653	0.000497548	BAX/ESR1	2
GO:0070391	response to lipoteichoic acid	2/42	10/18670	0.000219794	0.00130653	0.000497548	RELA/TLR4	2
GO:0071223	cellular response to lipoteichoic acid	2/42	10/18670	0.000219794	0.00130653	0.000497548	RELA/TLR4	2
GO:0090154	positive regulation of sphingolipid biosynthetic process	2/42	10/18670	0.000219794	0.00130653	0.000497548	PRKCD/TNF	2
GO:0106049	regulation of cellular response to osmotic stress	2/42	10/18670	0.000219794	0.00130653	0.000497548	BAD/PTGS2	2
GO:0140052	cellular response to oxidised low-density lipoprotein particle stimulus	2/42	10/18670	0.000219794	0.00130653	0.000497548	AKT1/TLR4	2
GO:2000304	positive regulation of ceramide biosynthetic process	2/42	10/18670	0.000219794	0.00130653	0.000497548	PRKCD/TNF	2
GO:2001225	regulation of chloride transport	2/42	10/18670	0.000219794	0.00130653	0.000497548	ABCB1/CA2	2
GO:1901293	nucleoside phosphate biosynthetic process	6/42	390/18670	0.000222025	0.00131708	0.000501565	HIF1A/MAPK1/NOS2/NOS3/PARP1/PTGS2	6
GO:0043331	response to dsRNA	3/42	53/18670	0.000229313	0.00135751	0.000516964	MAPK1/MAPK3/NFKBIA	3
GO:0006352	DNA-templated transcription, initiation	5/42	249/18670	0.000230459	0.00135872	0.000517422	AR/BAX/ESR1/MAPK3/PPARG	5
GO:0019318	hexose metabolic process	5/42	249/18670	0.000230459	0.00135872	0.000517422	AKR1B1/AKT1/BAD/GSK3B/TNF	5
GO:0071383	cellular response to steroid hormone stimulus	5/42	250/18670	0.000234774	0.00138133	0.000526035	AR/ESR1/PARP1/PPARG/UGT1A1	5
GO:0060359	response to ammonium ion	4/42	135/18670	0.000236478	0.00138853	0.000528774	CASP3/MAPK1/MAPK3/RELA	4
GO:0021537	telencephalon development	5/42	251/18670	0.000239151	0.00140136	0.000533663	BAD/BAX/CASP3/GSK3B/HIF1A	5
GO:0050994	regulation of lipid catabolic process	3/42	54/18670	0.000242422	0.00141479	0.000538774	AKT1/PRKCD/TNF	3
GO:0051353	positive regulation of oxidoreductase activity	3/42	54/18670	0.000242422	0.00141479	0.000538774	AKT1/HIF1A/TNF	3
GO:0042306	regulation of protein import into nucleus	3/42	55/18670	0.000256008	0.00149105	0.000567818	MAPK1/PRKCD/PTGS2	3
GO:0008584	male gonad development	4/42	138/18670	0.000257207	0.00149501	0.000569326	AR/BAX/BCL2/ESR1	4
GO:0007611	learning or memory	5/42	256/18670	0.000261974	0.00151642	0.00057748	CASP3/FOS/HIF1A/MAPK1/PTGS2	5
GO:0002700	regulation of production of molecular mediator of immune response	4/42	139/18670	0.000264398	0.00151642	0.00057748	HMOX1/MAPK3/TLR4/TNF	4
GO:0046546	development of primary male sexual characteristics	4/42	139/18670	0.000264398	0.00151642	0.00057748	AR/BAX/BCL2/ESR1	4
GO:0045785	positive regulation of cell adhesion	6/42	403/18670	0.000264858	0.00151642	0.00057748	AKT1/BAD/GSK3B/RELA/TNF/VEGFA	6
GO:0019371	cyclooxygenase pathway	2/42	11/18670	0.000268254	0.00151642	0.00057748	CBR1/PTGS2	2
GO:0031652	positive regulation of heat generation	2/42	11/18670	0.000268254	0.00151642	0.00057748	PTGS2/TNF	2
GO:0033148	positive regulation of intracellular estrogen receptor signaling pathway	2/42	11/18670	0.000268254	0.00151642	0.00057748	AR/PARP1	2
GO:0043619	regulation of transcription from RNA polymerase II promoter in response to oxidative stress	2/42	11/18670	0.000268254	0.00151642	0.00057748	HIF1A/HMOX1	2
GO:0046886	positive regulation of hormone biosynthetic process	2/42	11/18670	0.000268254	0.00151642	0.00057748	HIF1A/TNF	2
GO:0060439	trachea morphogenesis	2/42	11/18670	0.000268254	0.00151642	0.00057748	MAPK1/MAPK3	2
GO:0061307	cardiac neural crest cell differentiation involved in heart development	2/42	11/18670	0.000268254	0.00151642	0.00057748	MAPK1/MAPK3	2
GO:0061308	cardiac neural crest cell development involved in heart development	2/42	11/18670	0.000268254	0.00151642	0.00057748	MAPK1/MAPK3	2
GO:0072584	caveolin-mediated endocytosis	2/42	11/18670	0.000268254	0.00151642	0.00057748	MAPK1/MAPK3	2
GO:2001269	positive regulation of cysteine-type endopeptidase activity involved in apoptotic signaling pathway	2/42	11/18670	0.000268254	0.00151642	0.00057748	BAX/CASP8	2
GO:0010332	response to gamma radiation	3/42	56/18670	0.000270076	0.00152076	0.000579132	BAX/BCL2/PARP1	3
GO:0032615	interleukin-12 production	3/42	56/18670	0.000270076	0.00152076	0.000579132	PRKCD/RELA/TLR4	3
GO:0043406	positive regulation of MAP kinase activity	5/42	258/18670	0.000271554	0.0015261	0.000581164	MAPK1/MAPK3/TLR4/TNF/VEGFA	5
GO:0008286	insulin receptor signaling pathway	4/42	141/18670	0.000279212	0.00156609	0.000596393	AKT1/GSK3B/PRKCD/RELA	4
GO:0002066	columnar/cuboidal epithelial cell development	3/42	57/18670	0.000284635	0.00158724	0.000604448	BAD/GSK3B/HIF1A	3
GO:0045981	positive regulation of nucleotide metabolic process	3/42	57/18670	0.000284635	0.00158724	0.000604448	HIF1A/NOS2/NOS3	3
GO:1900544	positive regulation of purine nucleotide metabolic process	3/42	57/18670	0.000284635	0.00158724	0.000604448	HIF1A/NOS2/NOS3	3
GO:1900542	regulation of purine nucleotide metabolic process	4/42	142/18670	0.000286839	0.00159644	0.000607952	HIF1A/NOS2/NOS3/PARP1	4
GO:0035296	regulation of tube diameter	4/42	143/18670	0.000294615	0.00163028	0.000620837	AKT1/HMOX1/NOS3/PTGS2	4
GO:0050880	regulation of blood vessel size	4/42	143/18670	0.000294615	0.00163028	0.000620837	AKT1/HMOX1/NOS3/PTGS2	4
GO:0097746	regulation of blood vessel diameter	4/42	143/18670	0.000294615	0.00163028	0.000620837	AKT1/HMOX1/NOS3/PTGS2	4
GO:0030520	intracellular estrogen receptor signaling pathway	3/42	58/18670	0.000299692	0.00164888	0.000627921	AR/ESR1/PARP1	3
GO:1902041	regulation of extrinsic apoptotic signaling pathway via death domain receptors	3/42	58/18670	0.000299692	0.00164888	0.000627921	CASP8/HMOX1/NOS3	3
GO:1904589	regulation of protein import	3/42	58/18670	0.000299692	0.00164888	0.000627921	MAPK1/PRKCD/PTGS2	3
GO:0035150	regulation of tube size	4/42	144/18670	0.000302541	0.00166138	0.000632681	AKT1/HMOX1/NOS3/PTGS2	4
GO:0046883	regulation of hormone secretion	5/42	266/18670	0.000312565	0.00171316	0.000652401	BAD/CYP19A1/HIF1A/NOS2/TNF	5
GO:0033619	membrane protein proteolysis	3/42	59/18670	0.000315254	0.00172136	0.000655523	RELA/TIMP2/TNF	3
GO:0043388	positive regulation of DNA binding	3/42	59/18670	0.000315254	0.00172136	0.000655523	MMP9/PARP1/PPARG	3
GO:0002224	toll-like receptor signaling pathway	4/42	146/18670	0.00031885	0.00172897	0.00065842	CASP8/ESR1/NFKBIA/TLR4	4
GO:0006140	regulation of nucleotide metabolic process	4/42	146/18670	0.00031885	0.00172897	0.00065842	HIF1A/NOS2/NOS3/PARP1	4
GO:0006527	arginine catabolic process	2/42	12/18670	0.000321446	0.00172897	0.00065842	NOS2/NOS3	2
GO:0010623	programmed cell death involved in cell development	2/42	12/18670	0.000321446	0.00172897	0.00065842	BAX/BCL2	2
GO:0031282	regulation of guanylate cyclase activity	2/42	12/18670	0.000321446	0.00172897	0.00065842	NOS2/NOS3	2
GO:0045080	positive regulation of chemokine biosynthetic process	2/42	12/18670	0.000321446	0.00172897	0.00065842	HMOX1/TNF	2
GO:0045416	positive regulation of interleukin-8 biosynthetic process	2/42	12/18670	0.000321446	0.00172897	0.00065842	TLR4/TNF	2
GO:0150065	regulation of deacetylase activity	2/42	12/18670	0.000321446	0.00172897	0.00065842	MAPK8/VEGFA	2
GO:0010212	response to ionizing radiation	4/42	147/18670	0.000327237	0.00175032	0.000666553	BAX/BCL2/CASP3/PARP1	4
GO:0043524	negative regulation of neuron apoptotic process	4/42	147/18670	0.000327237	0.00175032	0.000666553	BAX/BCL2/HIF1A/HMOX1	4
GO:0071236	cellular response to antibiotic	4/42	147/18670	0.000327237	0.00175032	0.000666553	NQO1/PRKCD/RELA/UGT1A1	4
GO:0014065	phosphatidylinositol 3-kinase signaling	4/42	148/18670	0.000335781	0.0017927	0.00068269	AKT1/MAPK1/MAPK3/TNF	4
GO:1901342	regulation of vasculature development	6/42	422/18670	0.000338913	0.00180607	0.000687783	HIF1A/HMOX1/NOS3/PPARG/PTGS2/VEGFA	6
GO:0032386	regulation of intracellular transport	6/42	423/18670	0.000343219	0.00181895	0.000692688	GSK3B/HMOX1/MAPK1/MAPK3/PRKCD/PTGS2	6
GO:0009267	cellular response to starvation	4/42	149/18670	0.000344484	0.00181895	0.000692688	BCL2/MAPK1/MAPK3/MAPK8	4
GO:0014074	response to purine-containing compound	4/42	149/18670	0.000344484	0.00181895	0.000692688	FOS/PPARG/PTGS2/RELA	4
GO:0048592	eye morphogenesis	4/42	149/18670	0.000344484	0.00181895	0.000692688	BAX/BCL2/HIF1A/VEGFA	4
GO:0051092	positive regulation of NF-kappaB transcription factor activity	4/42	149/18670	0.000344484	0.00181895	0.000692688	AR/RELA/TLR4/TNF	4
GO:0046651	lymphocyte proliferation	5/42	272/18670	0.000346288	0.00182043	0.000693252	BAX/BCL2/CASP3/PRKCD/TLR4	5
GO:0030888	regulation of B cell proliferation	3/42	61/18670	0.000347922	0.00182043	0.000693252	BCL2/CASP3/TLR4	3
GO:0032370	positive regulation of lipid transport	3/42	61/18670	0.000347922	0.00182043	0.000693252	CYP19A1/NFKBIA/PRKCD	3
GO:0048645	animal organ formation	3/42	61/18670	0.000347922	0.00182043	0.000693252	AR/MAPK1/MAPK3	3
GO:2001244	positive regulation of intrinsic apoptotic signaling pathway	3/42	61/18670	0.000347922	0.00182043	0.000693252	BAD/BAX/BCL2	3
GO:0032943	mononuclear cell proliferation	5/42	274/18670	0.00035812	0.0018704	0.00071228	BAX/BCL2/CASP3/PRKCD/TLR4	5
GO:0016054	organic acid catabolic process	5/42	275/18670	0.000364151	0.00189503	0.000721659	ACADM/AKT1/GPT/NOS2/NOS3	5
GO:0046395	carboxylic acid catabolic process	5/42	275/18670	0.000364151	0.00189503	0.000721659	ACADM/AKT1/GPT/NOS2/NOS3	5
GO:1904356	regulation of telomere maintenance via telomere lengthening	3/42	62/18670	0.000365042	0.00189625	0.000722122	MAPK1/MAPK3/PARP1	3
GO:0000187	activation of MAPK activity	4/42	152/18670	0.000371564	0.00192665	0.000733702	MAPK1/MAPK3/TLR4/TNF	4
GO:0010745	negative regulation of macrophage derived foam cell differentiation	2/42	13/18670	0.000379348	0.00194948	0.000742397	NFKBIA/PPARG	2
GO:0031650	regulation of heat generation	2/42	13/18670	0.000379348	0.00194948	0.000742397	PTGS2/TNF	2
GO:0090594	inflammatory response to wounding	2/42	13/18670	0.000379348	0.00194948	0.000742397	HIF1A/HMOX1	2
GO:1901550	regulation of endothelial cell development	2/42	13/18670	0.000379348	0.00194948	0.000742397	TNF/VEGFA	2
GO:1903140	regulation of establishment of endothelial barrier	2/42	13/18670	0.000379348	0.00194948	0.000742397	TNF/VEGFA	2
GO:0050729	positive regulation of inflammatory response	4/42	153/18670	0.00038092	0.00195061	0.000742824	NFKBIA/PTGS2/TLR4/TNF	4
GO:0090316	positive regulation of intracellular protein transport	4/42	153/18670	0.00038092	0.00195061	0.000742824	GSK3B/MAPK1/PRKCD/PTGS2	4
GO:0042982	amyloid precursor protein metabolic process	3/42	63/18670	0.000382696	0.00195623	0.000744964	ACHE/CASP3/TNF	3
GO:0055067	monovalent inorganic cation homeostasis	4/42	154/18670	0.000390443	0.0019923	0.0007587	BCL2/CA2/MAPK1/MAPK3	4
GO:0042391	regulation of membrane potential	6/42	434/18670	0.000393483	0.00200426	0.000763257	AKT1/BAD/BAX/BCL2/GSK3B/PARP1	6
GO:0045600	positive regulation of fat cell differentiation	3/42	64/18670	0.00040089	0.0020348	0.000774886	AKT1/PPARG/PTGS2	3
GO:1903672	positive regulation of sprouting angiogenesis	3/42	64/18670	0.00040089	0.0020348	0.000774886	HMOX1/PTGS2/VEGFA	3
GO:0050804	modulation of chemical synaptic transmission	6/42	436/18670	0.000403212	0.00204299	0.000778004	ACHE/CA2/GSK3B/MAPK1/PTGS2/TNF	6
GO:0099177	regulation of trans-synaptic signaling	6/42	437/18670	0.000408147	0.00206436	0.000786144	ACHE/CA2/GSK3B/MAPK1/PTGS2/TNF	6
GO:0032409	regulation of transporter activity	5/42	283/18670	0.000415206	0.00209639	0.000798341	ABCB1/BCL2/MMP9/PPARG/PRKCD	5
GO:0021700	developmental maturation	5/42	284/18670	0.00042195	0.00212672	0.00080989	BCL2/HIF1A/MMP2/PPARG/VEGFA	5
GO:0051348	negative regulation of transferase activity	5/42	285/18670	0.000428776	0.00215735	0.000821556	AKT1/CASP3/GSK3B/PPARG/PRKCD	5
GO:0043467	regulation of generation of precursor metabolites and energy	4/42	158/18670	0.000430247	0.00216098	0.000822938	AKT1/GSK3B/HIF1A/NOS2	4
GO:0051926	negative regulation of calcium ion transport	3/42	66/18670	0.000438929	0.00219676	0.000836561	BCL2/NOS3/PTGS2	3
GO:0048308	organelle inheritance	2/42	14/18670	0.000441942	0.00219676	0.000836561	MAPK1/MAPK3	2
GO:0048313	Golgi inheritance	2/42	14/18670	0.000441942	0.00219676	0.000836561	MAPK1/MAPK3	2
GO:0051712	positive regulation of killing of cells of other organism	2/42	14/18670	0.000441942	0.00219676	0.000836561	BAD/NOS2	2
GO:0097202	activation of cysteine-type endopeptidase activity	2/42	14/18670	0.000441942	0.00219676	0.000836561	BAD/CASP8	2
GO:1903351	cellular response to dopamine	2/42	14/18670	0.000441942	0.00219676	0.000836561	MAPK1/MAPK3	2
GO:0046661	male sex differentiation	4/42	160/18670	0.0004512	0.00223891	0.000852616	AR/BAX/BCL2/ESR1	4
GO:0016239	positive regulation of macroautophagy	3/42	68/18670	0.000479212	0.00236165	0.000899358	HIF1A/HMOX1/MAPK3	3
GO:0019915	lipid storage	3/42	68/18670	0.000479212	0.00236165	0.000899358	NFKBIA/PPARG/TNF	3
GO:0035924	cellular response to vascular endothelial growth factor stimulus	3/42	68/18670	0.000479212	0.00236165	0.000899358	AKT1/RELA/VEGFA	3
GO:0071242	cellular response to ammonium ion	3/42	68/18670	0.000479212	0.00236165	0.000899358	CASP3/MAPK1/MAPK3	3
GO:0042698	ovulation cycle	3/42	69/18670	0.000500213	0.00245675	0.000935572	CASP3/ESR1/NOS3	3
GO:0070227	lymphocyte apoptotic process	3/42	69/18670	0.000500213	0.00245675	0.000935572	AKT1/BAX/HIF1A	3
GO:0030730	sequestering of triglyceride	2/42	15/18670	0.000509206	0.00245903	0.000936439	PPARG/TNF	2
GO:0032352	positive regulation of hormone metabolic process	2/42	15/18670	0.000509206	0.00245903	0.000936439	HIF1A/TNF	2
GO:0034349	glial cell apoptotic process	2/42	15/18670	0.000509206	0.00245903	0.000936439	CASP3/PRKCD	2
GO:0045073	regulation of chemokine biosynthetic process	2/42	15/18670	0.000509206	0.00245903	0.000936439	HMOX1/TNF	2
GO:0045838	positive regulation of membrane potential	2/42	15/18670	0.000509206	0.00245903	0.000936439	AKT1/BAD	2
GO:0048070	regulation of developmental pigmentation	2/42	15/18670	0.000509206	0.00245903	0.000936439	BAX/BCL2	2
GO:0048569	post-embryonic animal organ development	2/42	15/18670	0.000509206	0.00245903	0.000936439	BAX/VEGFA	2
GO:1903350	response to dopamine	2/42	15/18670	0.000509206	0.00245903	0.000936439	MAPK1/MAPK3	2
GO:1903358	regulation of Golgi organization	2/42	15/18670	0.000509206	0.00245903	0.000936439	MAPK1/MAPK3	2
GO:1903729	regulation of plasma membrane organization	2/42	15/18670	0.000509206	0.00245903	0.000936439	AR/PRKCD	2
GO:0070661	leukocyte proliferation	5/42	298/18670	0.000525337	0.00253269	0.00096449	BAX/BCL2/CASP3/PRKCD/TLR4	5
GO:0033209	tumor necrosis factor-mediated signaling pathway	4/42	167/18670	0.000530289	0.00255229	0.000971956	CASP8/NFKBIA/RELA/TNF	4
GO:0042440	pigment metabolic process	3/42	71/18670	0.000543965	0.00261375	0.00099536	BCL2/HMOX1/UGT1A1	3
GO:0023061	signal release	6/42	462/18670	0.000547719	0.00262741	0.00100056	BAD/CYP19A1/GSK3B/HIF1A/NOS2/TNF	6
GO:0042110	T cell activation	6/42	464/18670	0.000560315	0.00268337	0.00102187	AKT1/BAD/BAX/BCL2/CASP3/CASP8	6
GO:1903037	regulation of leukocyte cell-cell adhesion	5/42	304/18670	0.00057506	0.00273306	0.0010408	AKT1/BAD/CASP3/RELA/TNF	5
GO:0002739	regulation of cytokine secretion involved in immune response	2/42	16/18670	0.000581119	0.00273306	0.0010408	MAPK3/TNF	2
GO:0042033	chemokine biosynthetic process	2/42	16/18670	0.000581119	0.00273306	0.0010408	HMOX1/TNF	2
GO:0042447	hormone catabolic process	2/42	16/18670	0.000581119	0.00273306	0.0010408	ACHE/CYP19A1	2
GO:0050755	chemokine metabolic process	2/42	16/18670	0.000581119	0.00273306	0.0010408	HMOX1/TNF	2
GO:0060965	negative regulation of gene silencing by miRNA	2/42	16/18670	0.000581119	0.00273306	0.0010408	ESR1/PPARG	2
GO:0071380	cellular response to prostaglandin E stimulus	2/42	16/18670	0.000581119	0.00273306	0.0010408	AKT1/PPARG	2
GO:0090153	regulation of sphingolipid biosynthetic process	2/42	16/18670	0.000581119	0.00273306	0.0010408	PRKCD/TNF	2
GO:1902004	positive regulation of amyloid-beta formation	2/42	16/18670	0.000581119	0.00273306	0.0010408	CASP3/TNF	2
GO:1905038	regulation of membrane lipid metabolic process	2/42	16/18670	0.000581119	0.00273306	0.0010408	PRKCD/TNF	2
GO:2000303	regulation of ceramide biosynthetic process	2/42	16/18670	0.000581119	0.00273306	0.0010408	PRKCD/TNF	2
GO:0031100	animal organ regeneration	3/42	73/18670	0.000590096	0.00277076	0.00105515	HMOX1/PPARG/UGT1A1	3
GO:0014015	positive regulation of gliogenesis	3/42	74/18670	0.000614071	0.00287397	0.00109446	PPARG/RELA/TNF	3
GO:0031670	cellular response to nutrient	3/42	74/18670	0.000614071	0.00287397	0.00109446	HMOX1/PPARG/PTGS2	3
GO:0002429	immune response-activating cell surface receptor signaling pathway	6/42	473/18670	0.000619822	0.00289619	0.00110292	BAX/BCL2/MAPK1/MAPK3/PRKCD/RELA	6
GO:0150076	neuroinflammatory response	3/42	75/18670	0.000638659	0.00297938	0.0011346	MMP9/PTGS2/TNF	3
GO:0050796	regulation of insulin secretion	4/42	176/18670	0.000645898	0.0030075	0.00114531	BAD/HIF1A/NOS2/TNF	4
GO:0046879	hormone secretion	5/42	312/18670	0.000646775	0.0030075	0.00114531	BAD/CYP19A1/HIF1A/NOS2/TNF	5
GO:0010224	response to UV-B	2/42	17/18670	0.000657663	0.00301438	0.00114792	BCL2/RELA	2
GO:0031649	heat generation	2/42	17/18670	0.000657663	0.00301438	0.00114792	PTGS2/TNF	2
GO:0033145	positive regulation of intracellular steroid hormone receptor signaling pathway	2/42	17/18670	0.000657663	0.00301438	0.00114792	AR/PARP1	2
GO:0051709	regulation of killing of cells of other organism	2/42	17/18670	0.000657663	0.00301438	0.00114792	BAD/NOS2	2
GO:0060644	mammary gland epithelial cell differentiation	2/42	17/18670	0.000657663	0.00301438	0.00114792	AKT1/HIF1A	2
GO:0070242	thymocyte apoptotic process	2/42	17/18670	0.000657663	0.00301438	0.00114792	BAX/HIF1A	2
GO:1904355	positive regulation of telomere capping	2/42	17/18670	0.000657663	0.00301438	0.00114792	MAPK1/MAPK3	2
GO:1904996	positive regulation of leukocyte adhesion to vascular endothelial cell	2/42	17/18670	0.000657663	0.00301438	0.00114792	RELA/TNF	2
GO:2000641	regulation of early endosome to late endosome transport	2/42	17/18670	0.000657663	0.00301438	0.00114792	MAPK1/MAPK3	2
GO:0001959	regulation of cytokine-mediated signaling pathway	4/42	177/18670	0.00065976	0.0030144	0.00114794	CASP8/HIF1A/PPARG/TNF	4
GO:0048469	cell maturation	4/42	177/18670	0.00065976	0.0030144	0.00114794	BCL2/HIF1A/PPARG/VEGFA	4
GO:0015711	organic anion transport	6/42	482/18670	0.000684145	0.00312087	0.00118848	ABCB1/AKT1/CA2/NOS2/PPARG/PRKCD	6
GO:0051099	positive regulation of binding	4/42	179/18670	0.000688118	0.00312909	0.00119161	GSK3B/MMP9/PARP1/PPARG	4
GO:0071347	cellular response to interleukin-1	4/42	179/18670	0.000688118	0.00312909	0.00119161	HIF1A/MAPK3/NFKBIA/RELA	4
GO:1901224	positive regulation of NIK/NF-kappaB signaling	3/42	77/18670	0.000689705	0.00313137	0.00119248	RELA/TLR4/TNF	3
GO:0034248	regulation of cellular amide metabolic process	6/42	483/18670	0.0006916	0.00313504	0.00119387	AKT1/CASP3/MAPK1/MAPK3/PRKCD/TNF	6
GO:0071346	cellular response to interferon-gamma	4/42	180/18670	0.000702616	0.00317499	0.00120909	NOS2/PPARG/PRKCD/TLR4	4
GO:1905330	regulation of morphogenesis of an epithelium	4/42	180/18670	0.000702616	0.00317499	0.00120909	AR/ESR1/TNF/VEGFA	4
GO:0031016	pancreas development	3/42	78/18670	0.000716174	0.00321627	0.00122481	AKT1/BAD/GSK3B	3
GO:0033143	regulation of intracellular steroid hormone receptor signaling pathway	3/42	78/18670	0.000716174	0.00321627	0.00122481	AR/ESR1/PARP1	3
GO:0010565	regulation of cellular ketone metabolic process	4/42	181/18670	0.000717329	0.00321627	0.00122481	AKT1/NQO1/PPARG/PTGS2	4
GO:0022408	negative regulation of cell-cell adhesion	4/42	181/18670	0.000717329	0.00321627	0.00122481	AKT1/CASP3/PRKCD/VEGFA	4
GO:0048015	phosphatidylinositol-mediated signaling	4/42	181/18670	0.000717329	0.00321627	0.00122481	AKT1/MAPK1/MAPK3/TNF	4
GO:0007252	I-kappaB phosphorylation	2/42	18/18670	0.000738816	0.00330746	0.00125954	AKT1/TLR4	2
GO:0030193	regulation of blood coagulation	3/42	79/18670	0.000743283	0.00331716	0.00126323	NOS3/PRKCD/TLR4	3
GO:1900034	regulation of cellular response to heat	3/42	79/18670	0.000743283	0.00331716	0.00126323	GSK3B/MAPK1/MAPK3	3
GO:0009914	hormone transport	5/42	322/18670	0.000745636	0.00332252	0.00126527	BAD/CYP19A1/HIF1A/NOS2/TNF	5
GO:0002040	sprouting angiogenesis	4/42	183/18670	0.00074741	0.00332528	0.00126632	AKT1/HMOX1/PTGS2/VEGFA	4
GO:0043401	steroid hormone mediated signaling pathway	4/42	184/18670	0.000762781	0.00337285	0.00128444	AR/ESR1/PARP1/PPARG	4
GO:0048017	inositol lipid-mediated signaling	4/42	184/18670	0.000762781	0.00337285	0.00128444	AKT1/MAPK1/MAPK3/TNF	4
GO:0048639	positive regulation of developmental growth	4/42	184/18670	0.000762781	0.00337285	0.00128444	AKT1/BCL2/MAPK1/VEGFA	4
GO:0050864	regulation of B cell activation	4/42	184/18670	0.000762781	0.00337285	0.00128444	BAD/BCL2/CASP3/TLR4	4
GO:0022617	extracellular matrix disassembly	3/42	80/18670	0.000771038	0.00339893	0.00129437	MMP2/MMP9/TIMP2	3
GO:1900046	regulation of hemostasis	3/42	80/18670	0.000771038	0.00339893	0.00129437	NOS3/PRKCD/TLR4	3
GO:0022900	electron transport chain	4/42	186/18670	0.000794192	0.00349566	0.00133121	AKR1B1/ALDH2/CYP19A1/NQO1	4
GO:0014032	neural crest cell development	3/42	81/18670	0.000799445	0.00350274	0.0013339	HIF1A/MAPK1/MAPK3	3
GO:0032204	regulation of telomere maintenance	3/42	81/18670	0.000799445	0.00350274	0.0013339	MAPK1/MAPK3/PARP1	3
GO:0110110	positive regulation of animal organ morphogenesis	3/42	81/18670	0.000799445	0.00350274	0.0013339	AR/BAX/VEGFA	3
GO:0050900	leukocyte migration	6/42	499/18670	0.000819722	0.0035282	0.0013436	AKT1/CYP19A1/HMOX1/MAPK3/TNF/VEGFA	6
GO:0002544	chronic inflammatory response	2/42	19/18670	0.000824559	0.0035282	0.0013436	CYP19A1/TNF	2
GO:0010544	negative regulation of platelet activation	2/42	19/18670	0.000824559	0.0035282	0.0013436	NOS3/PRKCD	2
GO:0030949	positive regulation of vascular endothelial growth factor receptor signaling pathway	2/42	19/18670	0.000824559	0.0035282	0.0013436	HIF1A/VEGFA	2
GO:0045414	regulation of interleukin-8 biosynthetic process	2/42	19/18670	0.000824559	0.0035282	0.0013436	TLR4/TNF	2
GO:0060149	negative regulation of posttranscriptional gene silencing	2/42	19/18670	0.000824559	0.0035282	0.0013436	ESR1/PPARG	2
GO:0060438	trachea development	2/42	19/18670	0.000824559	0.0035282	0.0013436	MAPK1/MAPK3	2
GO:0060716	labyrinthine layer blood vessel development	2/42	19/18670	0.000824559	0.0035282	0.0013436	AKT1/MAPK1	2
GO:0060967	negative regulation of gene silencing by RNA	2/42	19/18670	0.000824559	0.0035282	0.0013436	ESR1/PPARG	2
GO:1900409	positive regulation of cellular response to oxidative stress	2/42	19/18670	0.000824559	0.0035282	0.0013436	TLR4/TNF	2
GO:1902176	negative regulation of oxidative stress-induced intrinsic apoptotic signaling pathway	2/42	19/18670	0.000824559	0.0035282	0.0013436	AKT1/HIF1A	2
GO:2000010	positive regulation of protein localization to cell surface	2/42	19/18670	0.000824559	0.0035282	0.0013436	AKT1/TNF	2
GO:0006367	transcription initiation from RNA polymerase II promoter	4/42	188/18670	0.000826508	0.0035282	0.0013436	AR/BAX/ESR1/PPARG	4
GO:0010833	telomere maintenance via telomere lengthening	3/42	82/18670	0.00082851	0.0035282	0.0013436	MAPK1/MAPK3/PARP1	3
GO:0030279	negative regulation of ossification	3/42	82/18670	0.00082851	0.0035282	0.0013436	BCL2/HIF1A/TNF	3
GO:0032637	interleukin-8 production	3/42	82/18670	0.00082851	0.0035282	0.0013436	NOS2/TLR4/TNF	3
GO:0034644	cellular response to UV	3/42	82/18670	0.00082851	0.0035282	0.0013436	BAX/PARP1/PTGS2	3
GO:0090049	regulation of cell migration involved in sprouting angiogenesis	3/42	82/18670	0.00082851	0.0035282	0.0013436	HMOX1/PTGS2/VEGFA	3
GO:1905954	positive regulation of lipid localization	3/42	82/18670	0.00082851	0.0035282	0.0013436	CYP19A1/NFKBIA/PRKCD	3
GO:0051235	maintenance of location	5/42	330/18670	0.000832555	0.0035402	0.00134817	AKT1/BAX/NFKBIA/PPARG/TNF	5
GO:0008202	steroid metabolic process	5/42	331/18670	0.00084393	0.00358328	0.00136457	AKR1B1/CYP19A1/ESR1/TNF/UGT1A1	5
GO:0090150	establishment of protein localization to membrane	5/42	332/18670	0.000855421	0.00362673	0.00138112	BAD/BAX/BCL2/CASP8/MAPK8	5
GO:0045913	positive regulation of carbohydrate metabolic process	3/42	83/18670	0.000858239	0.00362801	0.00138161	AKT1/BAD/HIF1A	3
GO:0048145	regulation of fibroblast proliferation	3/42	83/18670	0.000858239	0.00362801	0.00138161	BAX/ESR1/PPARG	3
GO:0016042	lipid catabolic process	5/42	333/18670	0.000867029	0.0036598	0.00139371	ACADM/AKT1/CYP19A1/PRKCD/TNF	5
GO:0030336	negative regulation of cell migration	5/42	334/18670	0.000878754	0.00370387	0.0014105	AKT1/BCL2/CYP19A1/HMOX1/PPARG	5
GO:0010507	negative regulation of autophagy	3/42	84/18670	0.000888638	0.00372918	0.00142013	AKT1/BCL2/HMOX1	3
GO:0048144	fibroblast proliferation	3/42	84/18670	0.000888638	0.00372918	0.00142013	BAX/ESR1/PPARG	3
GO:0050818	regulation of coagulation	3/42	84/18670	0.000888638	0.00372918	0.00142013	NOS3/PRKCD/TLR4	3
GO:0007596	blood coagulation	5/42	336/18670	0.00090256	0.00378209	0.00144028	MAPK1/MAPK3/NOS3/PRKCD/TLR4	5
GO:0007159	leukocyte cell-cell adhesion	5/42	337/18670	0.000914642	0.00379507	0.00144523	AKT1/BAD/CASP3/RELA/TNF	5
GO:0002374	cytokine secretion involved in immune response	2/42	20/18670	0.000914871	0.00379507	0.00144523	MAPK3/TNF	2
GO:0003323	type B pancreatic cell development	2/42	20/18670	0.000914871	0.00379507	0.00144523	BAD/GSK3B	2
GO:0006525	arginine metabolic process	2/42	20/18670	0.000914871	0.00379507	0.00144523	NOS2/NOS3	2
GO:0032495	response to muramyl dipeptide	2/42	20/18670	0.000914871	0.00379507	0.00144523	NFKBIA/RELA	2
GO:0042228	interleukin-8 biosynthetic process	2/42	20/18670	0.000914871	0.00379507	0.00144523	TLR4/TNF	2
GO:1902993	positive regulation of amyloid precursor protein catabolic process	2/42	20/18670	0.000914871	0.00379507	0.00144523	CASP3/TNF	2
GO:0048864	stem cell development	3/42	85/18670	0.000919713	0.00380967	0.00145079	HIF1A/MAPK1/MAPK3	3
GO:0001942	hair follicle development	3/42	86/18670	0.000951471	0.00392993	0.00149658	BCL2/RELA/TNF	3
GO:0034637	cellular carbohydrate biosynthetic process	3/42	86/18670	0.000951471	0.00392993	0.00149658	AKR1B1/AKT1/GSK3B	3
GO:0007599	hemostasis	5/42	341/18670	0.000964182	0.00397673	0.00151441	MAPK1/MAPK3/NOS3/PRKCD/TLR4	5
GO:0033044	regulation of chromosome organization	5/42	342/18670	0.000976874	0.00401759	0.00152996	MAPK1/MAPK3/MAPK8/PARP1/VEGFA	5
GO:0050817	coagulation	5/42	342/18670	0.000976874	0.00401759	0.00152996	MAPK1/MAPK3/NOS3/PRKCD/TLR4	5
GO:0031099	regeneration	4/42	198/18670	0.00100217	0.0041099	0.00156512	BCL2/HMOX1/PPARG/UGT1A1	4
GO:0046890	regulation of lipid biosynthetic process	4/42	198/18670	0.00100217	0.0041099	0.00156512	AKT1/PRKCD/PTGS2/TNF	4
GO:0030728	ovulation	2/42	21/18670	0.00100973	0.00411166	0.00156579	NOS3/PTGS2	2
GO:0035162	embryonic hemopoiesis	2/42	21/18670	0.00100973	0.00411166	0.00156579	HIF1A/VEGFA	2
GO:0051900	regulation of mitochondrial depolarization	2/42	21/18670	0.00100973	0.00411166	0.00156579	BCL2/PARP1	2
GO:0071498	cellular response to fluid shear stress	2/42	21/18670	0.00100973	0.00411166	0.00156579	CA2/PTGS2	2
GO:1902884	positive regulation of response to oxidative stress	2/42	21/18670	0.00100973	0.00411166	0.00156579	TLR4/TNF	2
GO:0009791	post-embryonic development	3/42	88/18670	0.00101705	0.00411244	0.00156609	BAX/BCL2/VEGFA	3
GO:0022404	molting cycle process	3/42	88/18670	0.00101705	0.00411244	0.00156609	BCL2/RELA/TNF	3
GO:0022405	hair cycle process	3/42	88/18670	0.00101705	0.00411244	0.00156609	BCL2/RELA/TNF	3
GO:0098773	skin epidermis development	3/42	88/18670	0.00101705	0.00411244	0.00156609	BCL2/RELA/TNF	3
GO:1904035	regulation of epithelial cell apoptotic process	3/42	88/18670	0.00101705	0.00411244	0.00156609	BAD/HMOX1/TNF	3
GO:0034341	response to interferon-gamma	4/42	199/18670	0.00102107	0.00411713	0.00156787	NOS2/PPARG/PRKCD/TLR4	4
GO:0050866	negative regulation of cell activation	4/42	199/18670	0.00102107	0.00411713	0.00156787	CASP3/HMOX1/NOS3/PRKCD	4
GO:0097306	cellular response to alcohol	3/42	89/18670	0.00105089	0.00423146	0.00161141	AKT1/PPARG/UGT1A1	3
GO:2000146	negative regulation of cell motility	5/42	349/18670	0.00106924	0.00429933	0.00163726	AKT1/BCL2/CYP19A1/HMOX1/PPARG	5
GO:0009746	response to hexose	4/42	202/18670	0.00107928	0.00433365	0.00165033	BAD/CASP3/HIF1A/PTGS2	4
GO:0014033	neural crest cell differentiation	3/42	90/18670	0.00108544	0.00435231	0.00165743	HIF1A/MAPK1/MAPK3	3
GO:0002052	positive regulation of neuroblast proliferation	2/42	22/18670	0.00110912	0.00439231	0.00167267	HIF1A/VEGFA	2
GO:0010869	regulation of receptor biosynthetic process	2/42	22/18670	0.00110912	0.00439231	0.00167267	HIF1A/PPARG	2
GO:0030878	thyroid gland development	2/42	22/18670	0.00110912	0.00439231	0.00167267	MAPK1/MAPK3	2
GO:0032069	regulation of nuclease activity	2/42	22/18670	0.00110912	0.00439231	0.00167267	AKT1/PRKCD	2
GO:0032469	endoplasmic reticulum calcium ion homeostasis	2/42	22/18670	0.00110912	0.00439231	0.00167267	BAX/BCL2	2
GO:0043496	regulation of protein homodimerization activity	2/42	22/18670	0.00110912	0.00439231	0.00167267	BAX/BCL2	2
GO:0060065	uterus development	2/42	22/18670	0.00110912	0.00439231	0.00167267	CYP19A1/ESR1	2
GO:0071379	cellular response to prostaglandin stimulus	2/42	22/18670	0.00110912	0.00439231	0.00167267	AKT1/PPARG	2
GO:1903589	positive regulation of blood vessel endothelial cell proliferation involved in sprouting angiogenesis	2/42	22/18670	0.00110912	0.00439231	0.00167267	HMOX1/VEGFA	2
GO:0034764	positive regulation of transmembrane transport	4/42	204/18670	0.00111936	0.00442676	0.00168578	ABCB1/AKT1/BAX/CA2	4
GO:0097164	ammonium ion metabolic process	4/42	205/18670	0.00113978	0.00450137	0.0017142	ACADM/ACHE/AKR1B1/PRKCD	4
GO:0045833	negative regulation of lipid metabolic process	3/42	92/18670	0.00115666	0.00456178	0.0017372	AKT1/TNF/UGT1A1	3
GO:0006109	regulation of carbohydrate metabolic process	4/42	206/18670	0.00116047	0.00457054	0.00174054	AKT1/BAD/GSK3B/HIF1A	4
GO:0030073	insulin secretion	4/42	207/18670	0.00118142	0.00463406	0.00176473	BAD/HIF1A/NOS2/TNF	4
GO:0034284	response to monosaccharide	4/42	207/18670	0.00118142	0.00463406	0.00176473	BAD/CASP3/HIF1A/PTGS2	4
GO:0070555	response to interleukin-1	4/42	207/18670	0.00118142	0.00463406	0.00176473	HIF1A/MAPK3/NFKBIA/RELA	4
GO:0033273	response to vitamin	3/42	93/18670	0.00119336	0.00467452	0.00178013	PPARG/PTGS2/RELA	3
GO:0090276	regulation of peptide hormone secretion	4/42	208/18670	0.00120264	0.00470447	0.00179154	BAD/HIF1A/NOS2/TNF	4
GO:0034695	response to prostaglandin E	2/42	23/18670	0.00121302	0.0047195	0.00179726	AKT1/PPARG	2
GO:0050995	negative regulation of lipid catabolic process	2/42	23/18670	0.00121302	0.0047195	0.00179726	AKT1/TNF	2
GO:0051043	regulation of membrane protein ectodomain proteolysis	2/42	23/18670	0.00121302	0.0047195	0.00179726	TIMP2/TNF	2
GO:0051882	mitochondrial depolarization	2/42	23/18670	0.00121302	0.0047195	0.00179726	BCL2/PARP1	2
GO:0006006	glucose metabolic process	4/42	209/18670	0.00122412	0.00475623	0.00181125	AKT1/BAD/GSK3B/TNF	4
GO:0001654	eye development	5/42	362/18670	0.00125784	0.0048807	0.00185865	ACHE/BAX/BCL2/HIF1A/VEGFA	5
GO:1903076	regulation of protein localization to plasma membrane	3/42	95/18670	0.00126893	0.00491711	0.00187252	AKT1/AR/TNF	3
GO:0019217	regulation of fatty acid metabolic process	3/42	96/18670	0.00130782	0.00506102	0.00192732	AKT1/PPARG/PTGS2	3
GO:0150063	visual system development	5/42	366/18670	0.00132055	0.00509991	0.00194213	ACHE/BAX/BCL2/HIF1A/VEGFA	5
GO:1903649	regulation of cytoplasmic transport	2/42	24/18670	0.00132141	0.00509991	0.00194213	MAPK1/MAPK3	2
GO:0007254	JNK cascade	4/42	214/18670	0.00133557	0.00514767	0.00196032	AKT1/MAPK8/TLR4/TNF	4
GO:0015908	fatty acid transport	3/42	97/18670	0.00134746	0.00518656	0.00197513	AKT1/NOS2/PPARG	3
GO:0032388	positive regulation of intracellular transport	4/42	215/18670	0.00135869	0.00522279	0.00198893	GSK3B/MAPK1/PRKCD/PTGS2	4
GO:0002699	positive regulation of immune effector process	4/42	216/18670	0.00138208	0.00530565	0.00202048	HMOX1/MAPK3/TLR4/TNF	4
GO:0048880	sensory system development	5/42	371/18670	0.00140216	0.00537557	0.00204711	ACHE/BAX/BCL2/HIF1A/VEGFA	5
GO:0019395	fatty acid oxidation	3/42	99/18670	0.00142899	0.00543365	0.00206923	ACADM/AKT1/PPARG	3
GO:0070301	cellular response to hydrogen peroxide	3/42	99/18670	0.00142899	0.00543365	0.00206923	NQO1/PRKCD/RELA	3
GO:1903039	positive regulation of leukocyte cell-cell adhesion	4/42	218/18670	0.00142971	0.00543365	0.00206923	AKT1/BAD/RELA/TNF	4
GO:0002068	glandular epithelial cell development	2/42	25/18670	0.00143427	0.00543365	0.00206923	BAD/GSK3B	2
GO:0002719	negative regulation of cytokine production involved in immune response	2/42	25/18670	0.00143427	0.00543365	0.00206923	HMOX1/TNF	2
GO:0003309	type B pancreatic cell differentiation	2/42	25/18670	0.00143427	0.00543365	0.00206923	BAD/GSK3B	2
GO:0019054	modulation by virus of host process	2/42	25/18670	0.00143427	0.00543365	0.00206923	BAD/CASP8	2
GO:0060444	branching involved in mammary gland duct morphogenesis	2/42	25/18670	0.00143427	0.00543365	0.00206923	AR/ESR1	2
GO:0060571	morphogenesis of an epithelial fold	2/42	25/18670	0.00143427	0.00543365	0.00206923	AR/HIF1A	2
GO:0070498	interleukin-1-mediated signaling pathway	3/42	100/18670	0.00147089	0.00556506	0.00211927	MAPK3/NFKBIA/RELA	3
GO:0002526	acute inflammatory response	4/42	220/18670	0.00147848	0.00558645	0.00212741	PPARG/PTGS2/TNF/UGT1A1	4
GO:0034440	lipid oxidation	3/42	101/18670	0.00151356	0.0057115	0.00217503	ACADM/AKT1/PPARG	3
GO:0006309	apoptotic DNA fragmentation	2/42	26/18670	0.00155158	0.00580184	0.00220944	BAX/CASP3	2
GO:0010758	regulation of macrophage chemotaxis	2/42	26/18670	0.00155158	0.00580184	0.00220944	CYP19A1/MAPK3	2
GO:0060706	cell differentiation involved in embryonic placenta development	2/42	26/18670	0.00155158	0.00580184	0.00220944	AKT1/CASP8	2
GO:0060740	prostate gland epithelium morphogenesis	2/42	26/18670	0.00155158	0.00580184	0.00220944	AR/ESR1	2
GO:1903959	regulation of anion transmembrane transport	2/42	26/18670	0.00155158	0.00580184	0.00220944	ABCB1/AKT1	2
GO:1904353	regulation of telomere capping	2/42	26/18670	0.00155158	0.00580184	0.00220944	MAPK1/MAPK3	2
GO:1905048	regulation of metallopeptidase activity	2/42	26/18670	0.00155158	0.00580184	0.00220944	MAPK3/TIMP2	2
GO:0045444	fat cell differentiation	4/42	223/18670	0.0015538	0.00580259	0.00220972	AKT1/PPARG/PTGS2/TNF	4
GO:0030900	forebrain development	5/42	381/18670	0.00157651	0.00587981	0.00223913	BAD/BAX/CASP3/GSK3B/HIF1A	5
GO:0033157	regulation of intracellular protein transport	4/42	225/18670	0.00160547	0.00598007	0.00227731	GSK3B/MAPK1/PRKCD/PTGS2	4
GO:0051271	negative regulation of cellular component movement	5/42	384/18670	0.00163181	0.00607033	0.00231168	AKT1/BCL2/CYP19A1/HMOX1/PPARG	5
GO:0019233	sensory perception of pain	3/42	104/18670	0.0016462	0.00611598	0.00232907	MAPK1/MAPK3/PTGS2	3
GO:0035883	enteroendocrine cell differentiation	2/42	27/18670	0.00167333	0.00619281	0.00235832	BAD/GSK3B	2
GO:0035902	response to immobilization stress	2/42	27/18670	0.00167333	0.00619281	0.00235832	FOS/PPARG	2
GO:0046885	regulation of hormone biosynthetic process	2/42	27/18670	0.00167333	0.00619281	0.00235832	HIF1A/TNF	2
GO:0007009	plasma membrane organization	3/42	105/18670	0.00169198	0.00624581	0.00237851	AKT1/AR/PRKCD	3
GO:0008593	regulation of Notch signaling pathway	3/42	105/18670	0.00169198	0.00624581	0.00237851	AKT1/NFKBIA/NOS3	3
GO:1901606	alpha-amino acid catabolic process	3/42	106/18670	0.00173855	0.00640625	0.00243961	GPT/NOS2/NOS3	3
GO:0009743	response to carbohydrate	4/42	230/18670	0.00173989	0.00640625	0.00243961	BAD/CASP3/HIF1A/PTGS2	4
GO:0001516	prostaglandin biosynthetic process	2/42	28/18670	0.00179948	0.00656695	0.00250081	CBR1/PTGS2	2
GO:0008209	androgen metabolic process	2/42	28/18670	0.00179948	0.00656695	0.00250081	CYP19A1/ESR1	2
GO:0009065	glutamine family amino acid catabolic process	2/42	28/18670	0.00179948	0.00656695	0.00250081	NOS2/NOS3	2
GO:0046457	prostanoid biosynthetic process	2/42	28/18670	0.00179948	0.00656695	0.00250081	CBR1/PTGS2	2
GO:0060512	prostate gland morphogenesis	2/42	28/18670	0.00179948	0.00656695	0.00250081	AR/ESR1	2
GO:1902003	regulation of amyloid-beta formation	2/42	28/18670	0.00179948	0.00656695	0.00250081	CASP3/TNF	2
GO:1904994	regulation of leukocyte adhesion to vascular endothelial cell	2/42	28/18670	0.00179948	0.00656695	0.00250081	RELA/TNF	2
GO:0010959	regulation of metal ion transport	5/42	394/18670	0.0018265	0.00665715	0.00253516	AKT1/BAX/BCL2/NOS3/PTGS2	5
GO:2000278	regulation of DNA biosynthetic process	3/42	108/18670	0.00183408	0.00667635	0.00254246	MAPK1/MAPK3/PPARG	3
GO:0040013	negative regulation of locomotion	5/42	396/18670	0.00186741	0.00678907	0.00258539	AKT1/BCL2/CYP19A1/HMOX1/PPARG	5
GO:0009755	hormone-mediated signaling pathway	4/42	235/18670	0.00188195	0.00681161	0.00259398	AR/ESR1/PARP1/PPARG	4
GO:0046777	protein autophosphorylation	4/42	235/18670	0.00188195	0.00681161	0.00259398	AKT1/GSK3B/MAPK3/VEGFA	4
GO:0001676	long-chain fatty acid metabolic process	3/42	109/18670	0.00188306	0.00681161	0.00259398	CBR1/MAPK3/PTGS2	3
GO:0021761	limbic system development	3/42	109/18670	0.00188306	0.00681161	0.00259398	BAX/CASP3/GSK3B	3
GO:0005979	regulation of glycogen biosynthetic process	2/42	29/18670	0.00193002	0.00692071	0.00263552	AKT1/GSK3B	2
GO:0007271	synaptic transmission, cholinergic	2/42	29/18670	0.00193002	0.00692071	0.00263552	ACHE/NQO1	2
GO:0010575	positive regulation of vascular endothelial growth factor production	2/42	29/18670	0.00193002	0.00692071	0.00263552	HIF1A/PTGS2	2
GO:0010962	regulation of glucan biosynthetic process	2/42	29/18670	0.00193002	0.00692071	0.00263552	AKT1/GSK3B	2
GO:0031063	regulation of histone deacetylation	2/42	29/18670	0.00193002	0.00692071	0.00263552	MAPK8/VEGFA	2
GO:0035666	TRIF-dependent toll-like receptor signaling pathway	2/42	29/18670	0.00193002	0.00692071	0.00263552	CASP8/TLR4	2
GO:0044068	modulation by symbiont of host cellular process	2/42	29/18670	0.00193002	0.00692071	0.00263552	BAD/CASP8	2
GO:0033559	unsaturated fatty acid metabolic process	3/42	110/18670	0.00193284	0.00692221	0.00263609	CBR1/MAPK3/PTGS2	3
GO:1904019	epithelial cell apoptotic process	3/42	111/18670	0.00198344	0.00709461	0.00270175	BAD/HMOX1/TNF	3
GO:0050663	cytokine secretion	4/42	240/18670	0.00203188	0.00724259	0.0027581	MAPK3/NOS2/TLR4/TNF	4
GO:0002065	columnar/cuboidal epithelial cell differentiation	3/42	112/18670	0.00203486	0.00724259	0.0027581	BAD/GSK3B/HIF1A	3
GO:0043279	response to alkaloid	3/42	112/18670	0.00203486	0.00724259	0.0027581	CASP3/PPARG/RELA	3
GO:0048593	camera-type eye morphogenesis	3/42	112/18670	0.00203486	0.00724259	0.0027581	BAX/HIF1A/VEGFA	3
GO:0043900	regulation of multi-organism process	5/42	405/18670	0.00205986	0.00728667	0.00277489	BAD/BCL2/MAPK3/NOS2/TNF	5
GO:0042593	glucose homeostasis	4/42	241/18670	0.00206283	0.00728667	0.00277489	AKT1/BAD/HIF1A/PPARG	4
GO:0010743	regulation of macrophage derived foam cell differentiation	2/42	30/18670	0.00206494	0.00728667	0.00277489	NFKBIA/PPARG	2
GO:0046320	regulation of fatty acid oxidation	2/42	30/18670	0.00206494	0.00728667	0.00277489	AKT1/PPARG	2
GO:0048147	negative regulation of fibroblast proliferation	2/42	30/18670	0.00206494	0.00728667	0.00277489	BAX/PPARG	2
GO:0061082	myeloid leukocyte cytokine production	2/42	30/18670	0.00206494	0.00728667	0.00277489	HMOX1/TLR4	2
GO:0070168	negative regulation of biomineral tissue development	2/42	30/18670	0.00206494	0.00728667	0.00277489	HIF1A/NOS3	2
GO:0033500	carbohydrate homeostasis	4/42	242/18670	0.0020941	0.00738056	0.00281064	AKT1/BAD/HIF1A/PPARG	4
GO:0002688	regulation of leukocyte chemotaxis	3/42	114/18670	0.00214018	0.00750624	0.0028585	CYP19A1/MAPK3/VEGFA	3
GO:0006690	icosanoid metabolic process	3/42	114/18670	0.00214018	0.00750624	0.0028585	CBR1/MAPK3/PTGS2	3
GO:0030218	erythrocyte differentiation	3/42	114/18670	0.00214018	0.00750624	0.0028585	CASP3/HIF1A/VEGFA	3
GO:0042752	regulation of circadian rhythm	3/42	114/18670	0.00214018	0.00750624	0.0028585	GSK3B/MAPK8/PPARG	3
GO:1904375	regulation of protein localization to cell periphery	3/42	115/18670	0.00219408	0.00767479	0.00292269	AKT1/AR/TNF	3
GO:0002675	positive regulation of acute inflammatory response	2/42	31/18670	0.00220421	0.00767479	0.00292269	PTGS2/TNF	2
GO:0034694	response to prostaglandin	2/42	31/18670	0.00220421	0.00767479	0.00292269	AKT1/PPARG	2
GO:0042168	heme metabolic process	2/42	31/18670	0.00220421	0.00767479	0.00292269	HMOX1/UGT1A1	2
GO:0043457	regulation of cellular respiration	2/42	31/18670	0.00220421	0.00767479	0.00292269	HIF1A/NOS2	2
GO:0045742	positive regulation of epidermal growth factor receptor signaling pathway	2/42	31/18670	0.00220421	0.00767479	0.00292269	AKT1/MMP9	2
GO:0021782	glial cell development	3/42	116/18670	0.00224883	0.00782072	0.00297826	AKT1/TLR4/TNF	3
GO:0010906	regulation of glucose metabolic process	3/42	117/18670	0.00230442	0.00800439	0.00304821	AKT1/BAD/GSK3B	3
GO:0001558	regulation of cell growth	5/42	416/18670	0.00231439	0.00802934	0.00305771	AKT1/BCL2/GSK3B/PPARG/VEGFA	5
GO:0008210	estrogen metabolic process	2/42	32/18670	0.00234781	0.00810626	0.003087	CYP19A1/UGT1A1	2
GO:0045907	positive regulation of vasoconstriction	2/42	32/18670	0.00234781	0.00810626	0.003087	AKT1/PTGS2	2
GO:0051385	response to mineralocorticoid	2/42	32/18670	0.00234781	0.00810626	0.003087	FOS/PARP1	2
GO:0060674	placenta blood vessel development	2/42	32/18670	0.00234781	0.00810626	0.003087	AKT1/MAPK1	2
GO:0030072	peptide hormone secretion	4/42	250/18670	0.00235624	0.00812564	0.00309438	BAD/HIF1A/NOS2/TNF	4
GO:0001952	regulation of cell-matrix adhesion	3/42	119/18670	0.00241815	0.00832917	0.00317189	BCL2/GSK3B/VEGFA	3
GO:0072089	stem cell proliferation	3/42	120/18670	0.00247629	0.00850493	0.00323882	ABCB1/HIF1A/VEGFA	3
GO:0051924	regulation of calcium ion transport	4/42	254/18670	0.00249544	0.00850493	0.00323882	BAX/BCL2/NOS3/PTGS2	4
GO:0002756	MyD88-independent toll-like receptor signaling pathway	2/42	33/18670	0.00249572	0.00850493	0.00323882	CASP8/TLR4	2
GO:0016242	negative regulation of macroautophagy	2/42	33/18670	0.00249572	0.00850493	0.00323882	AKT1/HMOX1	2
GO:0035774	positive regulation of insulin secretion involved in cellular response to glucose stimulus	2/42	33/18670	0.00249572	0.00850493	0.00323882	BAD/HIF1A	2
GO:0036003	positive regulation of transcription from RNA polymerase II promoter in response to stress	2/42	33/18670	0.00249572	0.00850493	0.00323882	HIF1A/VEGFA	2
GO:0060603	mammary gland duct morphogenesis	2/42	33/18670	0.00249572	0.00850493	0.00323882	AR/ESR1	2
GO:1901186	positive regulation of ERBB signaling pathway	2/42	33/18670	0.00249572	0.00850493	0.00323882	AKT1/MMP9	2
GO:1902692	regulation of neuroblast proliferation	2/42	33/18670	0.00249572	0.00850493	0.00323882	HIF1A/VEGFA	2
GO:0022409	positive regulation of cell-cell adhesion	4/42	255/18670	0.00253111	0.00861534	0.00328087	AKT1/BAD/RELA/TNF	4
GO:0043618	regulation of transcription from RNA polymerase II promoter in response to stress	3/42	121/18670	0.0025353	0.00861943	0.00328242	HIF1A/HMOX1/VEGFA	3
GO:0043500	muscle adaptation	3/42	122/18670	0.00259518	0.00881259	0.00335598	HMOX1/NOS3/PARP1	3
GO:0048863	stem cell differentiation	4/42	257/18670	0.0026035	0.00883046	0.00336279	ESR1/HIF1A/MAPK1/MAPK3	4
GO:0001933	negative regulation of protein phosphorylation	5/42	429/18670	0.00264403	0.00887674	0.00338041	AKT1/BAX/CASP3/PRKCD/TLR4	5
GO:0000737	DNA catabolic process, endonucleolytic	2/42	34/18670	0.00264794	0.00887674	0.00338041	BAX/CASP3	2
GO:0010574	regulation of vascular endothelial growth factor production	2/42	34/18670	0.00264794	0.00887674	0.00338041	HIF1A/PTGS2	2
GO:0032212	positive regulation of telomere maintenance via telomerase	2/42	34/18670	0.00264794	0.00887674	0.00338041	MAPK1/MAPK3	2
GO:0034205	amyloid-beta formation	2/42	34/18670	0.00264794	0.00887674	0.00338041	CASP3/TNF	2
GO:0043276	anoikis	2/42	34/18670	0.00264794	0.00887674	0.00338041	AKT1/BCL2	2
GO:0070884	regulation of calcineurin-NFAT signaling cascade	2/42	34/18670	0.00264794	0.00887674	0.00338041	GSK3B/TNF	2
GO:0071868	cellular response to monoamine stimulus	2/42	34/18670	0.00264794	0.00887674	0.00338041	MAPK1/MAPK3	2
GO:0071870	cellular response to catecholamine stimulus	2/42	34/18670	0.00264794	0.00887674	0.00338041	MAPK1/MAPK3	2
GO:0106056	regulation of calcineurin-mediated signaling	2/42	34/18670	0.00264794	0.00887674	0.00338041	GSK3B/TNF	2
GO:0014013	regulation of gliogenesis	3/42	124/18670	0.00271754	0.00908893	0.00346122	PPARG/RELA/TNF	3
GO:0014066	regulation of phosphatidylinositol 3-kinase signaling	3/42	124/18670	0.00271754	0.00908893	0.00346122	MAPK1/MAPK3/TNF	3
GO:0009063	cellular amino acid catabolic process	3/42	125/18670	0.00278003	0.00928261	0.00353497	GPT/NOS2/NOS3	3
GO:0002701	negative regulation of production of molecular mediator of immune response	2/42	35/18670	0.00280442	0.00928261	0.00353497	HMOX1/TNF	2
GO:0030262	apoptotic nuclear changes	2/42	35/18670	0.00280442	0.00928261	0.00353497	BAX/CASP3	2
GO:0032735	positive regulation of interleukin-12 production	2/42	35/18670	0.00280442	0.00928261	0.00353497	RELA/TLR4	2
GO:0034142	toll-like receptor 4 signaling pathway	2/42	35/18670	0.00280442	0.00928261	0.00353497	NFKBIA/TLR4	2
GO:0070873	regulation of glycogen metabolic process	2/42	35/18670	0.00280442	0.00928261	0.00353497	AKT1/GSK3B	2
GO:0110111	negative regulation of animal organ morphogenesis	2/42	35/18670	0.00280442	0.00928261	0.00353497	BCL2/TNF	2
GO:1902991	regulation of amyloid precursor protein catabolic process	2/42	35/18670	0.00280442	0.00928261	0.00353497	CASP3/TNF	2
GO:1905332	positive regulation of morphogenesis of an epithelium	2/42	35/18670	0.00280442	0.00928261	0.00353497	AR/VEGFA	2
GO:0031330	negative regulation of cellular catabolic process	4/42	264/18670	0.00286809	0.00948245	0.00361108	AKT1/BCL2/HMOX1/TIMP2	4
GO:0010256	endomembrane system organization	5/42	438/18670	0.00289145	0.00954874	0.00363632	AKT1/AR/MAPK1/MAPK3/PRKCD	5
GO:0045727	positive regulation of translation	3/42	127/18670	0.00290768	0.00959134	0.00365254	MAPK1/MAPK3/TNF	3
GO:0019932	second-messenger-mediated signaling	5/42	439/18670	0.00291994	0.0096208	0.00366376	GSK3B/NOS2/NOS3/TNF/VEGFA	5
GO:0010573	vascular endothelial growth factor production	2/42	36/18670	0.00296517	0.0096485	0.00367431	HIF1A/PTGS2	2
GO:0010742	macrophage derived foam cell differentiation	2/42	36/18670	0.00296517	0.0096485	0.00367431	NFKBIA/PPARG	2
GO:0030224	monocyte differentiation	2/42	36/18670	0.00296517	0.0096485	0.00367431	PPARG/VEGFA	2
GO:0030947	regulation of vascular endothelial growth factor receptor signaling pathway	2/42	36/18670	0.00296517	0.0096485	0.00367431	HIF1A/VEGFA	2
GO:0046627	negative regulation of insulin receptor signaling pathway	2/42	36/18670	0.00296517	0.0096485	0.00367431	PRKCD/RELA	2
GO:0051973	positive regulation of telomerase activity	2/42	36/18670	0.00296517	0.0096485	0.00367431	MAPK1/MAPK3	2
GO:0071392	cellular response to estradiol stimulus	2/42	36/18670	0.00296517	0.0096485	0.00367431	ESR1/UGT1A1	2
GO:0071634	regulation of transforming growth factor beta production	2/42	36/18670	0.00296517	0.0096485	0.00367431	HIF1A/PTGS2	2
GO:0090077	foam cell differentiation	2/42	36/18670	0.00296517	0.0096485	0.00367431	NFKBIA/PPARG	2
GO:0090322	regulation of superoxide metabolic process	2/42	36/18670	0.00296517	0.0096485	0.00367431	PRKCD/TNF	2
GO:1903131	mononuclear cell differentiation	2/42	36/18670	0.00296517	0.0096485	0.00367431	PPARG/VEGFA	2
GO:0002687	positive regulation of leukocyte migration	3/42	128/18670	0.00297283	0.00965167	0.00367552	MAPK3/TNF/VEGFA	3
GO:0034763	negative regulation of transmembrane transport	3/42	128/18670	0.00297283	0.00965167	0.00367552	AKT1/MMP9/TNF	3
GO:0050853	B cell receptor signaling pathway	3/42	129/18670	0.00303889	0.00984394	0.00374874	BAX/BCL2/MAPK1	3
GO:0071482	cellular response to light stimulus	3/42	129/18670	0.00303889	0.00984394	0.00374874	BAX/PARP1/PTGS2	3
GO:0045165	cell fate commitment	4/42	270/18670	0.00310912	0.0100489	0.00382678	AR/BCL2/CASP3/PPARG	4
GO:0045927	positive regulation of growth	4/42	270/18670	0.00310912	0.0100489	0.00382678	AKT1/BCL2/MAPK1/VEGFA	4
GO:0006921	cellular component disassembly involved in execution phase of apoptosis	2/42	37/18670	0.00313015	0.0100492	0.00382692	BAX/CASP3	2
GO:0014037	Schwann cell differentiation	2/42	37/18670	0.00313015	0.0100492	0.00382692	AKT1/RELA	2
GO:0032885	regulation of polysaccharide biosynthetic process	2/42	37/18670	0.00313015	0.0100492	0.00382692	AKT1/GSK3B	2
GO:0038083	peptidyl-tyrosine autophosphorylation	2/42	37/18670	0.00313015	0.0100492	0.00382692	MAPK3/VEGFA	2
GO:0045923	positive regulation of fatty acid metabolic process	2/42	37/18670	0.00313015	0.0100492	0.00382692	PPARG/PTGS2	2
GO:1904358	positive regulation of telomere maintenance via telomere lengthening	2/42	37/18670	0.00313015	0.0100492	0.00382692	MAPK1/MAPK3	2
GO:0030183	B cell differentiation	3/42	131/18670	0.00317369	0.0101664	0.00387153	BAD/BAX/BCL2	3
GO:0046887	positive regulation of hormone secretion	3/42	131/18670	0.00317369	0.0101664	0.00387153	BAD/CYP19A1/HIF1A	3
GO:0030518	intracellular steroid hormone receptor signaling pathway	3/42	132/18670	0.00324245	0.0103636	0.00394664	AR/ESR1/PARP1	3
GO:0042177	negative regulation of protein catabolic process	3/42	132/18670	0.00324245	0.0103636	0.00394664	NOS2/RELA/TIMP2	3
GO:0006778	porphyrin-containing compound metabolic process	2/42	38/18670	0.00329935	0.0104184	0.00396751	HMOX1/UGT1A1	2
GO:0016572	histone phosphorylation	2/42	38/18670	0.00329935	0.0104184	0.00396751	MAPK3/PRKCD	2
GO:0032350	regulation of hormone metabolic process	2/42	38/18670	0.00329935	0.0104184	0.00396751	HIF1A/TNF	2
GO:0045022	early endosome to late endosome transport	2/42	38/18670	0.00329935	0.0104184	0.00396751	MAPK1/MAPK3	2
GO:0048009	insulin-like growth factor receptor signaling pathway	2/42	38/18670	0.00329935	0.0104184	0.00396751	AKT1/AR	2
GO:0048246	macrophage chemotaxis	2/42	38/18670	0.00329935	0.0104184	0.00396751	CYP19A1/MAPK3	2
GO:0071604	transforming growth factor beta production	2/42	38/18670	0.00329935	0.0104184	0.00396751	HIF1A/PTGS2	2
GO:0071867	response to monoamine	2/42	38/18670	0.00329935	0.0104184	0.00396751	MAPK1/MAPK3	2
GO:0071869	response to catecholamine	2/42	38/18670	0.00329935	0.0104184	0.00396751	MAPK1/MAPK3	2
GO:1900077	negative regulation of cellular response to insulin stimulus	2/42	38/18670	0.00329935	0.0104184	0.00396751	PRKCD/RELA	2
GO:1904706	negative regulation of vascular smooth muscle cell proliferation	2/42	38/18670	0.00329935	0.0104184	0.00396751	HMOX1/PPARG	2
GO:0043270	positive regulation of ion transport	4/42	275/18670	0.0033203	0.0104731	0.00398834	ABCB1/AKT1/BAX/PRKCD	4
GO:0046683	response to organophosphorus	3/42	134/18670	0.00338271	0.0106467	0.00405443	FOS/PTGS2/RELA	3
GO:0048565	digestive tract development	3/42	134/18670	0.00338271	0.0106467	0.00405443	BCL2/HIF1A/TNF	3
GO:0001889	liver development	3/42	135/18670	0.00345421	0.0108589	0.00413526	HMOX1/RELA/UGT1A1	3
GO:0019048	modulation by virus of host morphology or physiology	2/42	39/18670	0.00347275	0.0108589	0.00413526	BAD/CASP8	2
GO:0033574	response to testosterone	2/42	39/18670	0.00347275	0.0108589	0.00413526	AR/BAD	2
GO:0060969	negative regulation of gene silencing	2/42	39/18670	0.00347275	0.0108589	0.00413526	ESR1/PPARG	2
GO:1905521	regulation of macrophage migration	2/42	39/18670	0.00347275	0.0108589	0.00413526	CYP19A1/MAPK3	2
GO:2000648	positive regulation of stem cell proliferation	2/42	39/18670	0.00347275	0.0108589	0.00413526	HIF1A/VEGFA	2
GO:0007292	female gamete generation	3/42	136/18670	0.00352664	0.0110155	0.00419489	BCL2/NOS3/PTGS2	3
GO:1903670	regulation of sprouting angiogenesis	3/42	137/18670	0.0036	0.0112325	0.00427751	HMOX1/PTGS2/VEGFA	3
GO:2000008	regulation of protein localization to cell surface	2/42	40/18670	0.00365033	0.0113772	0.00433263	AKT1/TNF	2
GO:0061008	hepaticobiliary system development	3/42	138/18670	0.00367428	0.0114395	0.00435634	HMOX1/RELA/UGT1A1	3
GO:0016579	protein deubiquitination	4/42	283/18670	0.00367827	0.0114395	0.00435637	AR/ESR1/HIF1A/NFKBIA	4
GO:0031647	regulation of protein stability	4/42	284/18670	0.00372479	0.0115717	0.00440671	BCL2/CASP3/MAPK1/PRKCD	4
GO:0002433	immune response-regulating cell surface receptor signaling pathway involved in phagocytosis	3/42	139/18670	0.0037495	0.0115985	0.0044169	MAPK1/MAPK3/PRKCD	3
GO:0035304	regulation of protein dephosphorylation	3/42	139/18670	0.0037495	0.0115985	0.0044169	GSK3B/PRKCD/TNF	3
GO:0038096	Fc-gamma receptor signaling pathway involved in phagocytosis	3/42	139/18670	0.0037495	0.0115985	0.0044169	MAPK1/MAPK3/PRKCD	3
GO:0050715	positive regulation of cytokine secretion	3/42	139/18670	0.0037495	0.0115985	0.0044169	MAPK3/TLR4/TNF	3
GO:0015980	energy derivation by oxidation of organic compounds	4/42	285/18670	0.00377171	0.0116547	0.0044383	AKT1/GSK3B/HIF1A/NOS2	4
GO:0002440	production of molecular mediator of immune response	4/42	286/18670	0.00381903	0.0117597	0.00447828	HMOX1/MAPK3/TLR4/TNF	4
GO:0044262	cellular carbohydrate metabolic process	4/42	286/18670	0.00381903	0.0117597	0.00447828	AKR1B1/AKT1/BAD/GSK3B	4
GO:0006308	DNA catabolic process	2/42	41/18670	0.00383207	0.0117597	0.00447828	BAX/CASP3	2
GO:0030890	positive regulation of B cell proliferation	2/42	41/18670	0.00383207	0.0117597	0.00447828	BCL2/TLR4	2
GO:0061028	establishment of endothelial barrier	2/42	41/18670	0.00383207	0.0117597	0.00447828	TNF/VEGFA	2
GO:0098927	vesicle-mediated transport between endosomal compartments	2/42	41/18670	0.00383207	0.0117597	0.00447828	MAPK1/MAPK3	2
GO:0007409	axonogenesis	5/42	468/18670	0.00383831	0.0117597	0.00447828	BCL2/GSK3B/MAPK1/MAPK3/VEGFA	5
GO:0042326	negative regulation of phosphorylation	5/42	468/18670	0.00383831	0.0117597	0.00447828	AKT1/BAX/CASP3/PRKCD/TLR4	5
GO:0007162	negative regulation of cell adhesion	4/42	289/18670	0.00396341	0.01213	0.00461933	AKT1/CASP3/PRKCD/VEGFA	4
GO:0010675	regulation of cellular carbohydrate metabolic process	3/42	142/18670	0.00398079	0.0121317	0.00461997	AKT1/BAD/GSK3B	3
GO:0038094	Fc-gamma receptor signaling pathway	3/42	142/18670	0.00398079	0.0121317	0.00461997	MAPK1/MAPK3/PRKCD	3
GO:0038127	ERBB signaling pathway	3/42	142/18670	0.00398079	0.0121317	0.00461997	AKT1/MAPK1/MMP9	3
GO:0050871	positive regulation of B cell activation	3/42	142/18670	0.00398079	0.0121317	0.00461997	BAD/BCL2/TLR4	3
GO:0006509	membrane protein ectodomain proteolysis	2/42	42/18670	0.00401796	0.0122321	0.00465818	TIMP2/TNF	2
GO:0031056	regulation of histone modification	3/42	143/18670	0.00405978	0.0123204	0.0046918	MAPK3/MAPK8/VEGFA	3
GO:0106106	cold-induced thermogenesis	3/42	143/18670	0.00405978	0.0123204	0.0046918	ACHE/TLR4/VEGFA	3
GO:0120161	regulation of cold-induced thermogenesis	3/42	143/18670	0.00405978	0.0123204	0.0046918	ACHE/TLR4/VEGFA	3
GO:0009410	response to xenobiotic stimulus	4/42	292/18670	0.00411146	0.0124641	0.00474653	NQO1/PPARG/RELA/UGT1A1	4
GO:0060041	retina development in camera-type eye	3/42	144/18670	0.00413972	0.0125366	0.00477414	ACHE/BAX/HIF1A	3
GO:0051146	striated muscle cell differentiation	4/42	293/18670	0.00416163	0.0125897	0.00479437	AKT1/BCL2/CASP3/VEGFA	4
GO:0006692	prostanoid metabolic process	2/42	43/18670	0.00420797	0.0126356	0.00481183	CBR1/PTGS2	2
GO:0006693	prostaglandin metabolic process	2/42	43/18670	0.00420797	0.0126356	0.00481183	CBR1/PTGS2	2
GO:0006775	fat-soluble vitamin metabolic process	2/42	43/18670	0.00420797	0.0126356	0.00481183	CBR1/TNF	2
GO:0032881	regulation of polysaccharide metabolic process	2/42	43/18670	0.00420797	0.0126356	0.00481183	AKT1/GSK3B	2
GO:0033173	calcineurin-NFAT signaling cascade	2/42	43/18670	0.00420797	0.0126356	0.00481183	GSK3B/TNF	2
GO:0045687	positive regulation of glial cell differentiation	2/42	43/18670	0.00420797	0.0126356	0.00481183	PPARG/RELA	2
GO:0045746	negative regulation of Notch signaling pathway	2/42	43/18670	0.00420797	0.0126356	0.00481183	AKT1/NFKBIA	2
GO:0002431	Fc receptor mediated stimulatory signaling pathway	3/42	145/18670	0.00422062	0.0126356	0.00481183	MAPK1/MAPK3/PRKCD	3
GO:0007612	learning	3/42	145/18670	0.00422062	0.0126356	0.00481183	FOS/HIF1A/PTGS2	3
GO:0071901	negative regulation of protein serine/threonine kinase activity	3/42	145/18670	0.00422062	0.0126356	0.00481183	AKT1/CASP3/PRKCD	3
GO:0055123	digestive system development	3/42	146/18670	0.00430247	0.0128673	0.00490007	BCL2/HIF1A/TNF	3
GO:0014002	astrocyte development	2/42	44/18670	0.00440209	0.0130837	0.00498251	TLR4/TNF	2
GO:0034105	positive regulation of tissue remodeling	2/42	44/18670	0.00440209	0.0130837	0.00498251	BAX/CA2	2
GO:0042987	amyloid precursor protein catabolic process	2/42	44/18670	0.00440209	0.0130837	0.00498251	CASP3/TNF	2
GO:0045601	regulation of endothelial cell differentiation	2/42	44/18670	0.00440209	0.0130837	0.00498251	TNF/VEGFA	2
GO:0061756	leukocyte adhesion to vascular endothelial cell	2/42	44/18670	0.00440209	0.0130837	0.00498251	RELA/TNF	2
GO:0090311	regulation of protein deacetylation	2/42	44/18670	0.00440209	0.0130837	0.00498251	MAPK8/VEGFA	2
GO:0016049	cell growth	5/42	484/18670	0.00442585	0.0131408	0.00500424	AKT1/BCL2/GSK3B/PPARG/VEGFA	5
GO:0051249	regulation of lymphocyte activation	5/42	485/18670	0.00446459	0.0132217	0.00503503	AKT1/BAD/BCL2/CASP3/TLR4	5
GO:0035148	tube formation	3/42	148/18670	0.00446907	0.0132217	0.00503503	CASP3/HIF1A/VEGFA	3
GO:0061041	regulation of wound healing	3/42	148/18670	0.00446907	0.0132217	0.00503503	NOS3/PRKCD/TLR4	3
GO:0070646	protein modification by small protein removal	4/42	299/18670	0.00447143	0.0132217	0.00503503	AR/ESR1/HIF1A/NFKBIA	4
GO:0006164	purine nucleotide biosynthetic process	4/42	300/18670	0.00452453	0.013365	0.00508961	HIF1A/NOS2/NOS3/PARP1	4
GO:0001974	blood vessel remodeling	2/42	45/18670	0.0046003	0.013561	0.00516426	BAX/NOS3	2
GO:0035987	endodermal cell differentiation	2/42	45/18670	0.0046003	0.013561	0.00516426	MMP2/MMP9	2
GO:0016331	morphogenesis of embryonic epithelium	3/42	150/18670	0.00463955	0.0136488	0.00519769	AR/CASP3/HIF1A	3
GO:0050777	negative regulation of immune response	3/42	150/18670	0.00463955	0.0136488	0.00519769	HMOX1/PPARG/TNF	3
GO:0016999	antibiotic metabolic process	3/42	151/18670	0.00472625	0.0138897	0.00528942	AKR1B1/ALDH2/UGT1A1	3
GO:0060326	cell chemotaxis	4/42	304/18670	0.00474123	0.0139195	0.00530079	CYP19A1/MAPK3/PRKCD/VEGFA	4
GO:0002067	glandular epithelial cell differentiation	2/42	46/18670	0.00480258	0.0139716	0.00532061	BAD/GSK3B	2
GO:0005978	glycogen biosynthetic process	2/42	46/18670	0.00480258	0.0139716	0.00532061	AKT1/GSK3B	2
GO:0009250	glucan biosynthetic process	2/42	46/18670	0.00480258	0.0139716	0.00532061	AKT1/GSK3B	2
GO:0044003	modification by symbiont of host morphology or physiology	2/42	46/18670	0.00480258	0.0139716	0.00532061	BAD/CASP8	2
GO:0045776	negative regulation of blood pressure	2/42	46/18670	0.00480258	0.0139716	0.00532061	NOS2/NOS3	2
GO:0071675	regulation of mononuclear cell migration	2/42	46/18670	0.00480258	0.0139716	0.00532061	MAPK3/TNF	2
GO:0097720	calcineurin-mediated signaling	2/42	46/18670	0.00480258	0.0139716	0.00532061	GSK3B/TNF	2
GO:1900015	regulation of cytokine production involved in inflammatory response	2/42	46/18670	0.00480258	0.0139716	0.00532061	NOS2/TLR4	2
GO:1903587	regulation of blood vessel endothelial cell proliferation involved in sprouting angiogenesis	2/42	46/18670	0.00480258	0.0139716	0.00532061	HMOX1/VEGFA	2
GO:0045807	positive regulation of endocytosis	3/42	153/18670	0.00490259	0.0142481	0.00542593	PPARG/TNF/VEGFA	3
GO:1990845	adaptive thermogenesis	3/42	154/18670	0.00499223	0.0144941	0.00551958	ACHE/TLR4/VEGFA	3
GO:0030574	collagen catabolic process	2/42	47/18670	0.0050089	0.0144987	0.00552133	MMP2/MMP9	2
GO:0048066	developmental pigmentation	2/42	47/18670	0.0050089	0.0144987	0.00552133	BAX/BCL2	2
GO:0050435	amyloid-beta metabolic process	2/42	47/18670	0.0050089	0.0144987	0.00552133	CASP3/TNF	2
GO:0007595	lactation	2/42	48/18670	0.00521926	0.0150773	0.00574168	HIF1A/VEGFA	2
GO:0072604	interleukin-6 secretion	2/42	48/18670	0.00521926	0.0150773	0.00574168	NOS2/TNF	2
GO:0072522	purine-containing compound biosynthetic process	4/42	313/18670	0.00525421	0.0151631	0.00577435	HIF1A/NOS2/NOS3/PARP1	4
GO:0043010	camera-type eye development	4/42	314/18670	0.00531342	0.0153186	0.00583357	ACHE/BAX/HIF1A/VEGFA	4
GO:0050851	antigen receptor-mediated signaling pathway	4/42	316/18670	0.00543318	0.0155717	0.00592998	BAX/BCL2/MAPK1/RELA	4
GO:0002534	cytokine production involved in inflammatory response	2/42	49/18670	0.00543364	0.0155717	0.00592998	NOS2/TLR4	2
GO:0003254	regulation of membrane depolarization	2/42	49/18670	0.00543364	0.0155717	0.00592998	BCL2/PARP1	2
GO:0032757	positive regulation of interleukin-8 production	2/42	49/18670	0.00543364	0.0155717	0.00592998	TLR4/TNF	2
GO:0043124	negative regulation of I-kappaB kinase/NF-kappaB signaling	2/42	49/18670	0.00543364	0.0155717	0.00592998	CASP8/ESR1	2
GO:0048546	digestive tract morphogenesis	2/42	49/18670	0.00543364	0.0155717	0.00592998	BCL2/HIF1A	2
GO:0002673	regulation of acute inflammatory response	3/42	159/18670	0.00545535	0.0156029	0.00594186	PPARG/PTGS2/TNF	3
GO:0006665	sphingolipid metabolic process	3/42	159/18670	0.00545535	0.0156029	0.00594186	BAX/PRKCD/TNF	3
GO:0070371	ERK1 and ERK2 cascade	4/42	317/18670	0.00549373	0.0156971	0.00597774	MAPK1/MAPK3/TLR4/TNF	4
GO:0032635	interleukin-6 production	3/42	161/18670	0.00564759	0.0160856	0.00612567	NOS2/TLR4/TNF	3
GO:0001706	endoderm formation	2/42	50/18670	0.00565201	0.0160856	0.00612567	MMP2/MMP9	2
GO:0097035	regulation of membrane lipid distribution	2/42	50/18670	0.00565201	0.0160856	0.00612567	ABCB1/PRKCD	2
GO:1903793	positive regulation of anion transport	2/42	50/18670	0.00565201	0.0160856	0.00612567	ABCB1/PRKCD	2
GO:0006470	protein dephosphorylation	4/42	321/18670	0.00574048	0.0163027	0.00620832	BCL2/GSK3B/PRKCD/TNF	4
GO:0000723	telomere maintenance	3/42	162/18670	0.00574523	0.0163027	0.00620832	MAPK1/MAPK3/PARP1	3
GO:0015718	monocarboxylic acid transport	3/42	162/18670	0.00574523	0.0163027	0.00620832	AKT1/NOS2/PPARG	3
GO:0031214	biomineral tissue development	3/42	163/18670	0.00584388	0.0165663	0.00630871	HIF1A/NOS3/PTGS2	3
GO:0001954	positive regulation of cell-matrix adhesion	2/42	51/18670	0.00587435	0.0166037	0.00632296	GSK3B/VEGFA	2
GO:0032206	positive regulation of telomere maintenance	2/42	51/18670	0.00587435	0.0166037	0.00632296	MAPK1/MAPK3	2
GO:0051452	intracellular pH reduction	2/42	51/18670	0.00587435	0.0166037	0.00632296	BCL2/CA2	2
GO:0035821	modification of morphology or physiology of other organism	3/42	164/18670	0.00594354	0.0167828	0.00639117	BAD/CASP8/NOS2	3
GO:0050680	negative regulation of epithelial cell proliferation	3/42	165/18670	0.00604422	0.0170337	0.00648672	AR/PPARG/TNF	3
GO:0071695	anatomical structure maturation	3/42	165/18670	0.00604422	0.0170337	0.00648672	BCL2/HIF1A/MMP2	3
GO:0009615	response to virus	4/42	326/18670	0.00605923	0.0170593	0.00649648	BAD/BCL2/RELA/TNF	4
GO:0032731	positive regulation of interleukin-1 beta production	2/42	52/18670	0.00610066	0.0171425	0.00652815	CASP8/TLR4	2
GO:2000179	positive regulation of neural precursor cell proliferation	2/42	52/18670	0.00610066	0.0171425	0.00652815	HIF1A/VEGFA	2
GO:0016485	protein processing	4/42	328/18670	0.00618998	0.0173765	0.00661728	BAD/CASP3/CASP8/PARP1	4
GO:0035051	cardiocyte differentiation	3/42	167/18670	0.00624865	0.0175071	0.00666702	MAPK1/MAPK3/VEGFA	3
GO:1901568	fatty acid derivative metabolic process	3/42	167/18670	0.00624865	0.0175071	0.00666702	CBR1/MAPK3/PTGS2	3
GO:0042742	defense response to bacterium	4/42	330/18670	0.0063226	0.0175669	0.00668977	NOS2/PRKCD/TLR4/TNF	4
GO:0000186	activation of MAPKK activity	2/42	53/18670	0.00633091	0.0175669	0.00668977	MAPK1/MAPK3	2
GO:0002043	blood vessel endothelial cell proliferation involved in sprouting angiogenesis	2/42	53/18670	0.00633091	0.0175669	0.00668977	HMOX1/VEGFA	2
GO:0010043	response to zinc ion	2/42	53/18670	0.00633091	0.0175669	0.00668977	CA2/PARP1	2
GO:0030195	negative regulation of blood coagulation	2/42	53/18670	0.00633091	0.0175669	0.00668977	NOS3/PRKCD	2
GO:0031638	zymogen activation	2/42	53/18670	0.00633091	0.0175669	0.00668977	BAD/CASP8	2
GO:0032715	negative regulation of interleukin-6 production	2/42	53/18670	0.00633091	0.0175669	0.00668977	TLR4/TNF	2
GO:0045851	pH reduction	2/42	53/18670	0.00633091	0.0175669	0.00668977	BCL2/CA2	2
GO:0070228	regulation of lymphocyte apoptotic process	2/42	53/18670	0.00633091	0.0175669	0.00668977	BAX/HIF1A	2
GO:1905517	macrophage migration	2/42	53/18670	0.00633091	0.0175669	0.00668977	CYP19A1/MAPK3	2
GO:0030307	positive regulation of cell growth	3/42	169/18670	0.00645718	0.0178829	0.00681009	AKT1/BCL2/VEGFA	3
GO:0050728	negative regulation of inflammatory response	3/42	169/18670	0.00645718	0.0178829	0.00681009	CYP19A1/PPARG/PRKCD	3
GO:0043433	negative regulation of DNA-binding transcription factor activity	3/42	170/18670	0.00656299	0.0180602	0.00687764	ESR1/HMOX1/NFKBIA	3
GO:0002720	positive regulation of cytokine production involved in immune response	2/42	54/18670	0.00656508	0.0180602	0.00687764	MAPK3/TLR4	2
GO:0006636	unsaturated fatty acid biosynthetic process	2/42	54/18670	0.00656508	0.0180602	0.00687764	CBR1/PTGS2	2
GO:0032210	regulation of telomere maintenance via telomerase	2/42	54/18670	0.00656508	0.0180602	0.00687764	MAPK1/MAPK3	2
GO:0032655	regulation of interleukin-12 production	2/42	54/18670	0.00656508	0.0180602	0.00687764	RELA/TLR4	2
GO:0043392	negative regulation of DNA binding	2/42	54/18670	0.00656508	0.0180602	0.00687764	HMOX1/NFKBIA	2
GO:1900047	negative regulation of hemostasis	2/42	54/18670	0.00656508	0.0180602	0.00687764	NOS3/PRKCD	2
GO:0051251	positive regulation of lymphocyte activation	4/42	334/18670	0.00659351	0.0181212	0.00690084	AKT1/BAD/BCL2/TLR4	4
GO:0032874	positive regulation of stress-activated MAPK cascade	3/42	172/18670	0.00677772	0.0186086	0.00708648	TLR4/TNF/VEGFA	3
GO:0016233	telomere capping	2/42	55/18670	0.00680316	0.0186086	0.00708648	MAPK1/MAPK3	2
GO:0032613	interleukin-10 production	2/42	55/18670	0.00680316	0.0186086	0.00708648	PRKCD/TLR4	2
GO:0046456	icosanoid biosynthetic process	2/42	55/18670	0.00680316	0.0186086	0.00708648	CBR1/PTGS2	2
GO:0048016	inositol phosphate-mediated signaling	2/42	55/18670	0.00680316	0.0186086	0.00708648	GSK3B/TNF	2
GO:0045930	negative regulation of mitotic cell cycle	4/42	338/18670	0.00687206	0.0187793	0.00715146	BAX/BCL2/TIMP2/TNF	4
GO:0070304	positive regulation of stress-activated protein kinase signaling cascade	3/42	173/18670	0.00688664	0.0188013	0.00715985	TLR4/TNF/VEGFA	3
GO:2001252	positive regulation of chromosome organization	3/42	174/18670	0.0069966	0.0190834	0.00726729	MAPK1/MAPK3/VEGFA	3
GO:0090183	regulation of kidney development	2/42	56/18670	0.00704513	0.0191614	0.00729699	MMP9/VEGFA	2
GO:1903078	positive regulation of protein localization to plasma membrane	2/42	56/18670	0.00704513	0.0191614	0.00729699	AKT1/TNF	2
GO:1903202	negative regulation of oxidative stress-induced cell death	2/42	56/18670	0.00704513	0.0191614	0.00729699	AKT1/HIF1A	2
GO:0032200	telomere organization	3/42	175/18670	0.00710761	0.0193131	0.00735476	MAPK1/MAPK3/PARP1	3
GO:0050819	negative regulation of coagulation	2/42	57/18670	0.00729096	0.0197184	0.00750911	NOS3/PRKCD	2
GO:0060760	positive regulation of response to cytokine stimulus	2/42	57/18670	0.00729096	0.0197184	0.00750911	HIF1A/TLR4	2
GO:0061178	regulation of insulin secretion involved in cellular response to glucose stimulus	2/42	57/18670	0.00729096	0.0197184	0.00750911	BAD/HIF1A	2
GO:0071398	cellular response to fatty acid	2/42	57/18670	0.00729096	0.0197184	0.00750911	AKT1/PPARG	2
GO:1900408	negative regulation of cellular response to oxidative stress	2/42	57/18670	0.00729096	0.0197184	0.00750911	AKT1/HIF1A	2
GO:0010721	negative regulation of cell development	4/42	344/18670	0.00730439	0.0197362	0.00751589	BCL2/GSK3B/TNF/VEGFA	4
GO:0017001	antibiotic catabolic process	2/42	58/18670	0.00754065	0.0203365	0.00774447	ALDH2/UGT1A1	2
GO:0019229	regulation of vasoconstriction	2/42	58/18670	0.00754065	0.0203365	0.00774447	AKT1/PTGS2	2
GO:0008361	regulation of cell size	3/42	179/18670	0.00756212	0.0203563	0.00775202	AKT1/GSK3B/VEGFA	3
GO:1903034	regulation of response to wounding	3/42	179/18670	0.00756212	0.0203563	0.00775202	NOS3/PRKCD/TLR4	3
GO:0001658	branching involved in ureteric bud morphogenesis	2/42	59/18670	0.00779417	0.0208835	0.00795277	BCL2/VEGFA	2
GO:0001885	endothelial cell development	2/42	59/18670	0.00779417	0.0208835	0.00795277	TNF/VEGFA	2
GO:0032732	positive regulation of interleukin-1 production	2/42	59/18670	0.00779417	0.0208835	0.00795277	CASP8/TLR4	2
GO:0097755	positive regulation of blood vessel diameter	2/42	59/18670	0.00779417	0.0208835	0.00795277	HMOX1/NOS3	2
GO:1902883	negative regulation of response to oxidative stress	2/42	59/18670	0.00779417	0.0208835	0.00795277	AKT1/HIF1A	2
GO:0032515	negative regulation of phosphoprotein phosphatase activity	2/42	60/18670	0.00805151	0.021513	0.00819251	GSK3B/TNF	2
GO:0033013	tetrapyrrole metabolic process	2/42	60/18670	0.00805151	0.021513	0.00819251	HMOX1/UGT1A1	2
GO:0046324	regulation of glucose import	2/42	60/18670	0.00805151	0.021513	0.00819251	AKT1/TNF	2
GO:0043409	negative regulation of MAPK cascade	3/42	184/18670	0.00815404	0.0217466	0.00828148	AKT1/PRKCD/TLR4	3
GO:2000045	regulation of G1/S transition of mitotic cell cycle	3/42	184/18670	0.00815404	0.0217466	0.00828148	AKT1/BAX/BCL2	3
GO:0046328	regulation of JNK cascade	3/42	185/18670	0.00827562	0.0220301	0.00838943	AKT1/TLR4/TNF	3
GO:1902275	regulation of chromatin organization	3/42	185/18670	0.00827562	0.0220301	0.00838943	MAPK3/MAPK8/VEGFA	3
GO:0006879	cellular iron ion homeostasis	2/42	61/18670	0.00831265	0.0220473	0.00839597	HIF1A/HMOX1	2
GO:0007405	neuroblast proliferation	2/42	61/18670	0.00831265	0.0220473	0.00839597	HIF1A/VEGFA	2
GO:0010803	regulation of tumor necrosis factor-mediated signaling pathway	2/42	61/18670	0.00831265	0.0220473	0.00839597	CASP8/TNF	2
GO:0046513	ceramide biosynthetic process	2/42	61/18670	0.00831265	0.0220473	0.00839597	PRKCD/TNF	2
GO:0048167	regulation of synaptic plasticity	3/42	187/18670	0.00852198	0.0225817	0.00859948	GSK3B/MAPK1/PTGS2	3
GO:0010676	positive regulation of cellular carbohydrate metabolic process	2/42	62/18670	0.00857757	0.0226457	0.00862387	AKT1/BAD	2
GO:0031640	killing of cells of other organism	2/42	62/18670	0.00857757	0.0226457	0.00862387	BAD/NOS2	2
GO:0044364	disruption of cells of other organism	2/42	62/18670	0.00857757	0.0226457	0.00862387	BAD/NOS2	2
GO:0070059	intrinsic apoptotic signaling pathway in response to endoplasmic reticulum stress	2/42	62/18670	0.00857757	0.0226457	0.00862387	BAX/BCL2	2
GO:0043902	positive regulation of multi-organism process	3/42	188/18670	0.00864677	0.0228075	0.00868549	BAD/MAPK3/NOS2	3
GO:0018108	peptidyl-tyrosine phosphorylation	4/42	363/18670	0.00879157	0.0231683	0.00882287	MAPK3/PRKCD/TNF/VEGFA	4
GO:0032371	regulation of sterol transport	2/42	63/18670	0.00884626	0.0232063	0.00883736	NFKBIA/PPARG	2
GO:0032374	regulation of cholesterol transport	2/42	63/18670	0.00884626	0.0232063	0.00883736	NFKBIA/PPARG	2
GO:0034394	protein localization to cell surface	2/42	63/18670	0.00884626	0.0232063	0.00883736	AKT1/TNF	2
GO:0046622	positive regulation of organ growth	2/42	63/18670	0.00884626	0.0232063	0.00883736	AKT1/MAPK1	2
GO:1904377	positive regulation of protein localization to cell periphery	2/42	63/18670	0.00884626	0.0232063	0.00883736	AKT1/TNF	2
GO:0032102	negative regulation of response to external stimulus	4/42	365/18670	0.00895881	0.0234802	0.00894167	CYP19A1/NOS3/PPARG/PRKCD	4
GO:0071478	cellular response to radiation	3/42	191/18670	0.00902761	0.023637	0.00900136	BAX/PARP1/PTGS2	3
GO:0006520	cellular amino acid metabolic process	4/42	366/18670	0.00904321	0.023637	0.00900136	GPT/NOS2/NOS3/NQO1	4
GO:0018212	peptidyl-tyrosine modification	4/42	366/18670	0.00904321	0.023637	0.00900136	MAPK3/PRKCD/TNF/VEGFA	4
GO:0035773	insulin secretion involved in cellular response to glucose stimulus	2/42	64/18670	0.00911869	0.0237911	0.00906005	BAD/HIF1A	2
GO:2000378	negative regulation of reactive oxygen species metabolic process	2/42	64/18670	0.00911869	0.0237911	0.00906005	BCL2/HIF1A	2
GO:0030198	extracellular matrix organization	4/42	368/18670	0.00921358	0.024017	0.00914606	MMP2/MMP9/TIMP2/TNF	4
GO:0007219	Notch signaling pathway	3/42	193/18670	0.00928691	0.0241862	0.00921052	AKT1/NFKBIA/NOS3	3
GO:0032535	regulation of cellular component size	4/42	370/18670	0.00938604	0.0243573	0.00927568	AKT1/GSK3B/PRKCD/VEGFA	4
GO:0032729	positive regulation of interferon-gamma production	2/42	65/18670	0.00939485	0.0243573	0.00927568	TLR4/TNF	2
GO:0035308	negative regulation of protein dephosphorylation	2/42	65/18670	0.00939485	0.0243573	0.00927568	GSK3B/TNF	2
GO:0051187	cofactor catabolic process	2/42	65/18670	0.00939485	0.0243573	0.00927568	HMOX1/UGT1A1	2
GO:0060675	ureteric bud morphogenesis	2/42	65/18670	0.00939485	0.0243573	0.00927568	BCL2/VEGFA	2
GO:0006687	glycosphingolipid metabolic process	2/42	66/18670	0.00967472	0.0249946	0.00951836	BAX/PRKCD	2
GO:0046626	regulation of insulin receptor signaling pathway	2/42	66/18670	0.00967472	0.0249946	0.00951836	PRKCD/RELA	2
GO:0072171	mesonephric tubule morphogenesis	2/42	66/18670	0.00967472	0.0249946	0.00951836	BCL2/VEGFA	2
GO:0006694	steroid biosynthetic process	3/42	196/18670	0.009684	0.0249946	0.00951836	AKR1B1/CYP19A1/TNF	3
GO:0071897	DNA biosynthetic process	3/42	196/18670	0.009684	0.0249946	0.00951836	MAPK1/MAPK3/PPARG	3
GO:0009749	response to glucose	3/42	197/18670	0.00981854	0.0253192	0.00964197	BAD/CASP3/HIF1A	3
GO:0019748	secondary metabolic process	2/42	67/18670	0.00995829	0.025588	0.00974434	AKR1B1/BCL2	2
GO:0048662	negative regulation of smooth muscle cell proliferation	2/42	67/18670	0.00995829	0.025588	0.00974434	HMOX1/PPARG	2
GO:0048747	muscle fiber development	2/42	67/18670	0.00995829	0.025588	0.00974434	BCL2/VEGFA	2
GO:2000573	positive regulation of DNA biosynthetic process	2/42	67/18670	0.00995829	0.025588	0.00974434	MAPK1/MAPK3	2
GO:0031343	positive regulation of cell killing	2/42	68/18670	0.0102455	0.0262559	0.00999868	BAD/NOS2	2
GO:0046323	glucose import	2/42	68/18670	0.0102455	0.0262559	0.00999868	AKT1/TNF	2
GO:0071230	cellular response to amino acid stimulus	2/42	68/18670	0.0102455	0.0262559	0.00999868	MMP2/TNF	2
GO:0002696	positive regulation of leukocyte activation	4/42	380/18670	0.0102801	0.026321	0.0100235	AKT1/BAD/BCL2/TLR4	4
GO:0002703	regulation of leukocyte mediated immunity	3/42	201/18670	0.0103677	0.0265217	0.0100999	HMOX1/TLR4/TNF	3
GO:1902806	regulation of cell cycle G1/S phase transition	3/42	202/18670	0.0105077	0.0268561	0.0102272	AKT1/BAX/BCL2	3
GO:0015909	long-chain fatty acid transport	2/42	69/18670	0.0105364	0.0269057	0.0102461	AKT1/PPARG	2
GO:0042692	muscle cell differentiation	4/42	385/18670	0.0107472	0.0274197	0.0104419	AKT1/BCL2/CASP3/VEGFA	4
GO:0007004	telomere maintenance via telomerase	2/42	70/18670	0.010831	0.0274874	0.0104677	MAPK1/MAPK3	2
GO:0034121	regulation of toll-like receptor signaling pathway	2/42	70/18670	0.010831	0.0274874	0.0104677	ESR1/TLR4	2
GO:0050766	positive regulation of phagocytosis	2/42	70/18670	0.010831	0.0274874	0.0104677	PPARG/TNF	2
GO:0051966	regulation of synaptic transmission, glutamatergic	2/42	70/18670	0.010831	0.0274874	0.0104677	PTGS2/TNF	2
GO:0060395	SMAD protein signal transduction	2/42	70/18670	0.010831	0.0274874	0.0104677	FOS/PARP1	2
GO:0072091	regulation of stem cell proliferation	2/42	70/18670	0.010831	0.0274874	0.0104677	HIF1A/VEGFA	2
GO:0033692	cellular polysaccharide biosynthetic process	2/42	71/18670	0.0111292	0.0282193	0.0107464	AKT1/GSK3B	2
GO:0006643	membrane lipid metabolic process	3/42	207/18670	0.0112244	0.0284199	0.0108228	BAX/PRKCD/TNF	3
GO:0014706	striated muscle tissue development	4/42	390/18670	0.011228	0.0284199	0.0108228	BCL2/FOS/MAPK1/VEGFA	4
GO:0050670	regulation of lymphocyte proliferation	3/42	208/18670	0.011371	0.0287567	0.010951	BCL2/CASP3/TLR4	3
GO:0002532	production of molecular mediator involved in inflammatory response	2/42	72/18670	0.0114309	0.0287569	0.0109511	NOS2/TLR4	2
GO:0006305	DNA alkylation	2/42	72/18670	0.0114309	0.0287569	0.0109511	FOS/PARP1	2
GO:0006306	DNA methylation	2/42	72/18670	0.0114309	0.0287569	0.0109511	FOS/PARP1	2
GO:0006635	fatty acid beta-oxidation	2/42	72/18670	0.0114309	0.0287569	0.0109511	ACADM/AKT1	2
GO:0032024	positive regulation of insulin secretion	2/42	72/18670	0.0114309	0.0287569	0.0109511	BAD/HIF1A	2
GO:0050805	negative regulation of synaptic transmission	2/42	72/18670	0.0114309	0.0287569	0.0109511	ACHE/PTGS2	2
GO:0032944	regulation of mononuclear cell proliferation	3/42	209/18670	0.0115188	0.0289023	0.0110065	BCL2/CASP3/TLR4	3
GO:0035303	regulation of dephosphorylation	3/42	209/18670	0.0115188	0.0289023	0.0110065	GSK3B/PRKCD/TNF	3
GO:0051216	cartilage development	3/42	209/18670	0.0115188	0.0289023	0.0110065	HIF1A/MAPK3/RELA	3
GO:0050867	positive regulation of cell activation	4/42	394/18670	0.0116225	0.029137	0.0110959	AKT1/BAD/BCL2/TLR4	4
GO:0050707	regulation of cytokine secretion	3/42	210/18670	0.0116677	0.0291996	0.0111197	MAPK3/TLR4/TNF	3
GO:0097529	myeloid leukocyte migration	3/42	210/18670	0.0116677	0.0291996	0.0111197	CYP19A1/MAPK3/VEGFA	3
GO:0045685	regulation of glial cell differentiation	2/42	73/18670	0.0117363	0.0292951	0.0111561	PPARG/RELA	2
GO:1901983	regulation of protein acetylation	2/42	73/18670	0.0117363	0.0292951	0.0111561	GSK3B/MAPK3	2
GO:1903524	positive regulation of blood circulation	2/42	73/18670	0.0117363	0.0292951	0.0111561	AKT1/PTGS2	2
GO:0051604	protein maturation	4/42	397/18670	0.0119241	0.0297381	0.0113248	BAD/CASP3/CASP8/PARP1	4
GO:0005977	glycogen metabolic process	2/42	74/18670	0.0120453	0.0299109	0.0113906	AKT1/GSK3B	2
GO:0009064	glutamine family amino acid metabolic process	2/42	74/18670	0.0120453	0.0299109	0.0113906	NOS2/NOS3	2
GO:0032677	regulation of interleukin-8 production	2/42	74/18670	0.0120453	0.0299109	0.0113906	TLR4/TNF	2
GO:0072078	nephron tubule morphogenesis	2/42	74/18670	0.0120453	0.0299109	0.0113906	BCL2/VEGFA	2
GO:1900076	regulation of cellular response to insulin stimulus	2/42	74/18670	0.0120453	0.0299109	0.0113906	PRKCD/RELA	2
GO:0016051	carbohydrate biosynthetic process	3/42	214/18670	0.0122744	0.0304012	0.0115773	AKR1B1/AKT1/GSK3B	3
GO:0045732	positive regulation of protein catabolic process	3/42	214/18670	0.0122744	0.0304012	0.0115773	AKT1/GSK3B/TNF	3
GO:2001020	regulation of response to DNA damage stimulus	3/42	214/18670	0.0122744	0.0304012	0.0115773	BCL2/PARP1/PRKCD	3
GO:0006073	cellular glucan metabolic process	2/42	75/18670	0.0123578	0.030503	0.011616	AKT1/GSK3B	2
GO:0007422	peripheral nervous system development	2/42	75/18670	0.0123578	0.030503	0.011616	AKT1/RELA	2
GO:0015914	phospholipid transport	2/42	75/18670	0.0123578	0.030503	0.011616	ABCB1/PRKCD	2
GO:0044042	glucan metabolic process	2/42	75/18670	0.0123578	0.030503	0.011616	AKT1/GSK3B	2
GO:0010810	regulation of cell-substrate adhesion	3/42	215/18670	0.0124288	0.0306259	0.0116629	BCL2/GSK3B/VEGFA	3
GO:0070374	positive regulation of ERK1 and ERK2 cascade	3/42	215/18670	0.0124288	0.0306259	0.0116629	MAPK3/TLR4/TNF	3
GO:0001937	negative regulation of endothelial cell proliferation	2/42	76/18670	0.0126738	0.0310703	0.0118321	PPARG/TNF	2
GO:0007492	endoderm development	2/42	76/18670	0.0126738	0.0310703	0.0118321	MMP2/MMP9	2
GO:0042310	vasoconstriction	2/42	76/18670	0.0126738	0.0310703	0.0118321	AKT1/PTGS2	2
GO:0045454	cell redox homeostasis	2/42	76/18670	0.0126738	0.0310703	0.0118321	NOS2/NOS3	2
GO:0061045	negative regulation of wound healing	2/42	76/18670	0.0126738	0.0310703	0.0118321	NOS3/PRKCD	2
GO:0072088	nephron epithelium morphogenesis	2/42	76/18670	0.0126738	0.0310703	0.0118321	BCL2/VEGFA	2
GO:0044242	cellular lipid catabolic process	3/42	217/18670	0.0127411	0.0311823	0.0118747	ACADM/AKT1/PRKCD	3
GO:0050920	regulation of chemotaxis	3/42	217/18670	0.0127411	0.0311823	0.0118747	CYP19A1/MAPK3/VEGFA	3
GO:0006278	RNA-dependent DNA biosynthetic process	2/42	77/18670	0.0129934	0.0316653	0.0120587	MAPK1/MAPK3	2
GO:0016575	histone deacetylation	2/42	77/18670	0.0129934	0.0316653	0.0120587	MAPK8/VEGFA	2
GO:0032481	positive regulation of type I interferon production	2/42	77/18670	0.0129934	0.0316653	0.0120587	RELA/TLR4	2
GO:0048678	response to axon injury	2/42	77/18670	0.0129934	0.0316653	0.0120587	BAX/BCL2	2
GO:0061418	regulation of transcription from RNA polymerase II promoter in response to hypoxia	2/42	77/18670	0.0129934	0.0316653	0.0120587	HIF1A/VEGFA	2
GO:0043583	ear development	3/42	219/18670	0.0130579	0.0317956	0.0121083	BCL2/MAPK1/MAPK3	3
GO:0060537	muscle tissue development	4/42	408/18670	0.0130735	0.0318067	0.0121125	BCL2/FOS/MAPK1/VEGFA	4
GO:0007517	muscle organ development	4/42	410/18670	0.0132899	0.0322076	0.0122652	ACHE/BCL2/FOS/MAPK1	4
GO:0000271	polysaccharide biosynthetic process	2/42	78/18670	0.0133165	0.0322076	0.0122652	AKT1/GSK3B	2
GO:0008306	associative learning	2/42	78/18670	0.0133165	0.0322076	0.0122652	FOS/HIF1A	2
GO:0010827	regulation of glucose transmembrane transport	2/42	78/18670	0.0133165	0.0322076	0.0122652	AKT1/TNF	2
GO:0061333	renal tubule morphogenesis	2/42	78/18670	0.0133165	0.0322076	0.0122652	BCL2/VEGFA	2
GO:0072028	nephron morphogenesis	2/42	78/18670	0.0133165	0.0322076	0.0122652	BCL2/VEGFA	2
GO:0072332	intrinsic apoptotic signaling pathway by p53 class mediator	2/42	78/18670	0.0133165	0.0322076	0.0122652	BAX/BCL2	2
GO:0043903	regulation of symbiosis, encompassing mutualism through parasitism	3/42	222/18670	0.0135416	0.0326697	0.0124412	BAD/BCL2/TNF	3
GO:0070663	regulation of leukocyte proliferation	3/42	222/18670	0.0135416	0.0326697	0.0124412	BCL2/CASP3/TLR4	3
GO:1901605	alpha-amino acid metabolic process	3/42	222/18670	0.0135416	0.0326697	0.0124412	GPT/NOS2/NOS3	3
GO:0003151	outflow tract morphogenesis	2/42	79/18670	0.0136431	0.0328596	0.0125135	HIF1A/VEGFA	2
GO:0055072	iron ion homeostasis	2/42	79/18670	0.0136431	0.0328596	0.0125135	HIF1A/HMOX1	2
GO:0030595	leukocyte chemotaxis	3/42	224/18670	0.0138696	0.0333774	0.0127107	CYP19A1/MAPK3/VEGFA	3
GO:0001649	osteoblast differentiation	3/42	225/18670	0.0140354	0.03372	0.0128411	ACHE/AKT1/TNF	3
GO:0007160	cell-matrix adhesion	3/42	225/18670	0.0140354	0.03372	0.0128411	BCL2/GSK3B/VEGFA	3
GO:0043588	skin development	4/42	419/18670	0.0142919	0.0342291	0.013035	BCL2/CASP3/RELA/TNF	4
GO:0007045	cell-substrate adherens junction assembly	2/42	81/18670	0.0143066	0.0342291	0.013035	BCL2/VEGFA	2
GO:0021766	hippocampus development	2/42	81/18670	0.0143066	0.0342291	0.013035	CASP3/GSK3B	2
GO:0032436	positive regulation of proteasomal ubiquitin-dependent protein catabolic process	2/42	81/18670	0.0143066	0.0342291	0.013035	AKT1/GSK3B	2
GO:0048041	focal adhesion assembly	2/42	81/18670	0.0143066	0.0342291	0.013035	BCL2/VEGFA	2
GO:0043062	extracellular structure organization	4/42	422/18670	0.0146363	0.0349887	0.0133243	MMP2/MMP9/TIMP2/TNF	4
GO:0006417	regulation of translation	4/42	424/18670	0.0148688	0.0355152	0.0135248	AKT1/MAPK1/MAPK3/TNF	4
GO:2000106	regulation of leukocyte apoptotic process	2/42	83/18670	0.014984	0.0357606	0.0136182	BAX/HIF1A	2
GO:0051453	regulation of intracellular pH	2/42	84/18670	0.0153278	0.0365206	0.0139077	BCL2/CA2	2
GO:0097756	negative regulation of blood vessel diameter	2/42	84/18670	0.0153278	0.0365206	0.0139077	AKT1/PTGS2	2
GO:0002028	regulation of sodium ion transport	2/42	85/18670	0.0156749	0.0372862	0.0141992	AKT1/NOS3	2
GO:0034308	primary alcohol metabolic process	2/42	85/18670	0.0156749	0.0372862	0.0141992	AKR1B1/ALDH2	2
GO:0006469	negative regulation of protein kinase activity	3/42	235/18670	0.0157552	0.0374153	0.0142484	AKT1/CASP3/PRKCD	3
GO:0060560	developmental growth involved in morphogenesis	3/42	235/18670	0.0157552	0.0374153	0.0142484	ESR1/GSK3B/VEGFA	3
GO:0042058	regulation of epidermal growth factor receptor signaling pathway	2/42	86/18670	0.0160255	0.0379634	0.0144571	AKT1/MMP9	2
GO:0048013	ephrin receptor signaling pathway	2/42	86/18670	0.0160255	0.0379634	0.0144571	MMP2/MMP9	2
GO:0060291	long-term synaptic potentiation	2/42	86/18670	0.0160255	0.0379634	0.0144571	GSK3B/MAPK1	2
GO:0006816	calcium ion transport	4/42	434/18670	0.0160668	0.0380301	0.0144825	BAX/BCL2/NOS3/PTGS2	4
GO:0030258	lipid modification	3/42	238/18670	0.0162933	0.0385346	0.0146746	ACADM/AKT1/PPARG	3
GO:0002690	positive regulation of leukocyte chemotaxis	2/42	87/18670	0.0163794	0.0386115	0.0147039	MAPK3/VEGFA	2
GO:0006112	energy reserve metabolic process	2/42	87/18670	0.0163794	0.0386115	0.0147039	AKT1/GSK3B	2
GO:0045844	positive regulation of striated muscle tissue development	2/42	87/18670	0.0163794	0.0386115	0.0147039	BCL2/MAPK1	2
GO:0048636	positive regulation of muscle organ development	2/42	87/18670	0.0163794	0.0386115	0.0147039	BCL2/MAPK1	2
GO:0031348	negative regulation of defense response	3/42	239/18670	0.016475	0.0388051	0.0147776	CYP19A1/PPARG/PRKCD	3
GO:0034103	regulation of tissue remodeling	2/42	88/18670	0.0167367	0.0392291	0.0149391	BAX/CA2	2
GO:0050829	defense response to Gram-negative bacterium	2/42	88/18670	0.0167367	0.0392291	0.0149391	NOS2/TLR4	2
GO:1901863	positive regulation of muscle tissue development	2/42	88/18670	0.0167367	0.0392291	0.0149391	BCL2/MAPK1	2
GO:1901888	regulation of cell junction assembly	2/42	88/18670	0.0167367	0.0392291	0.0149391	TNF/VEGFA	2
GO:1903321	negative regulation of protein modification by small protein conjugation or removal	2/42	88/18670	0.0167367	0.0392291	0.0149391	AKT1/RELA	2
GO:2000177	regulation of neural precursor cell proliferation	2/42	88/18670	0.0167367	0.0392291	0.0149391	HIF1A/VEGFA	2
GO:0034329	cell junction assembly	3/42	241/18670	0.0168418	0.0394435	0.0150207	BCL2/TNF/VEGFA	3
GO:0046427	positive regulation of JAK-STAT cascade	2/42	89/18670	0.0170973	0.0400093	0.0152362	AKR1B1/TNF	2
GO:0051896	regulation of protein kinase B signaling	3/42	244/18670	0.0174006	0.0405972	0.0154601	AKT1/ESR1/TNF	3
GO:0001656	metanephros development	2/42	90/18670	0.0174612	0.0405972	0.0154601	AKR1B1/BCL2	2
GO:0031058	positive regulation of histone modification	2/42	90/18670	0.0174612	0.0405972	0.0154601	MAPK3/VEGFA	2
GO:0032651	regulation of interleukin-1 beta production	2/42	90/18670	0.0174612	0.0405972	0.0154601	CASP8/TLR4	2
GO:0034333	adherens junction assembly	2/42	90/18670	0.0174612	0.0405972	0.0154601	BCL2/VEGFA	2
GO:0042475	odontogenesis of dentin-containing tooth	2/42	90/18670	0.0174612	0.0405972	0.0154601	BAX/CA2	2
GO:0071674	mononuclear cell migration	2/42	90/18670	0.0174612	0.0405972	0.0154601	MAPK3/TNF	2
GO:1903035	negative regulation of response to wounding	2/42	90/18670	0.0174612	0.0405972	0.0154601	NOS3/PRKCD	2
GO:0045638	negative regulation of myeloid cell differentiation	2/42	91/18670	0.0178284	0.0413509	0.0157471	NFKBIA/TLR4	2
GO:0051899	membrane depolarization	2/42	91/18670	0.0178284	0.0413509	0.0157471	BCL2/PARP1	2
GO:0060333	interferon-gamma-mediated signaling pathway	2/42	91/18670	0.0178284	0.0413509	0.0157471	PPARG/PRKCD	2
GO:0006672	ceramide metabolic process	2/42	92/18670	0.0181989	0.0421424	0.0160485	PRKCD/TNF	2
GO:1904894	positive regulation of STAT cascade	2/42	92/18670	0.0181989	0.0421424	0.0160485	AKR1B1/TNF	2
GO:0045926	negative regulation of growth	3/42	249/18670	0.0183549	0.0424697	0.0161732	BCL2/HIF1A/PPARG	3
GO:0003073	regulation of systemic arterial blood pressure	2/42	93/18670	0.0185726	0.0427333	0.0162736	AR/NOS3	2
GO:0006476	protein deacetylation	2/42	93/18670	0.0185726	0.0427333	0.0162736	MAPK8/VEGFA	2
GO:0007589	body fluid secretion	2/42	93/18670	0.0185726	0.0427333	0.0162736	HIF1A/VEGFA	2
GO:0032092	positive regulation of protein binding	2/42	93/18670	0.0185726	0.0427333	0.0162736	GSK3B/MMP9	2
GO:0035249	synaptic transmission, glutamatergic	2/42	93/18670	0.0185726	0.0427333	0.0162736	PTGS2/TNF	2
GO:0072080	nephron tubule development	2/42	93/18670	0.0185726	0.0427333	0.0162736	BCL2/VEGFA	2
GO:1901184	regulation of ERBB signaling pathway	2/42	93/18670	0.0185726	0.0427333	0.0162736	AKT1/MMP9	2
GO:0016570	histone modification	4/42	454/18670	0.0186423	0.0428595	0.0163216	MAPK3/MAPK8/PRKCD/VEGFA	4
GO:0044728	DNA methylation or demethylation	2/42	94/18670	0.0189496	0.043462	0.0165511	FOS/PARP1	2
GO:0060993	kidney morphogenesis	2/42	94/18670	0.0189496	0.043462	0.0165511	BCL2/VEGFA	2
GO:0070167	regulation of biomineral tissue development	2/42	94/18670	0.0189496	0.043462	0.0165511	HIF1A/NOS3	2
GO:0002697	regulation of immune effector process	4/42	458/18670	0.0191866	0.0439705	0.0167447	HMOX1/MAPK3/TLR4/TNF	4
GO:0002702	positive regulation of production of molecular mediator of immune response	2/42	95/18670	0.0193298	0.0441234	0.0168029	MAPK3/TLR4	2
GO:0042116	macrophage activation	2/42	95/18670	0.0193298	0.0441234	0.0168029	TLR4/TNF	2
GO:0045069	regulation of viral genome replication	2/42	95/18670	0.0193298	0.0441234	0.0168029	BCL2/TNF	2
GO:0061326	renal tubule development	2/42	95/18670	0.0193298	0.0441234	0.0168029	BCL2/VEGFA	2
GO:2000060	positive regulation of ubiquitin-dependent protein catabolic process	2/42	95/18670	0.0193298	0.0441234	0.0168029	AKT1/GSK3B	2
GO:0010660	regulation of muscle cell apoptotic process	2/42	96/18670	0.0197133	0.0447777	0.0170521	HMOX1/PPARG	2
GO:0030516	regulation of axon extension	2/42	96/18670	0.0197133	0.0447777	0.0170521	GSK3B/VEGFA	2
GO:0032755	positive regulation of interleukin-6 production	2/42	96/18670	0.0197133	0.0447777	0.0170521	TLR4/TNF	2
GO:0048010	vascular endothelial growth factor receptor signaling pathway	2/42	96/18670	0.0197133	0.0447777	0.0170521	HIF1A/VEGFA	2
GO:0090277	positive regulation of peptide hormone secretion	2/42	96/18670	0.0197133	0.0447777	0.0170521	BAD/HIF1A	2
GO:2001169	regulation of ATP biosynthetic process	2/42	96/18670	0.0197133	0.0447777	0.0170521	HIF1A/PARP1	2
GO:0050730	regulation of peptidyl-tyrosine phosphorylation	3/42	256/18670	0.0197393	0.0447777	0.0170521	PRKCD/TNF/VEGFA	3
GO:0046394	carboxylic acid biosynthetic process	4/42	462/18670	0.0197407	0.0447777	0.0170521	CBR1/GPT/HIF1A/PTGS2	4
GO:0016053	organic acid biosynthetic process	4/42	463/18670	0.0198808	0.04506	0.0171596	CBR1/GPT/HIF1A/PTGS2	4
GO:0033673	negative regulation of kinase activity	3/42	257/18670	0.0199417	0.0451626	0.0171987	AKT1/CASP3/PRKCD	3
GO:0008544	epidermis development	4/42	464/18670	0.0200215	0.0452366	0.0172269	BCL2/CASP3/RELA/TNF	4
GO:0001657	ureteric bud development	2/42	97/18670	0.0200999	0.0452366	0.0172269	BCL2/VEGFA	2
GO:0007044	cell-substrate junction assembly	2/42	97/18670	0.0200999	0.0452366	0.0172269	BCL2/VEGFA	2
GO:0014020	primary neural tube formation	2/42	97/18670	0.0200999	0.0452366	0.0172269	CASP3/HIF1A	2
GO:0043255	regulation of carbohydrate biosynthetic process	2/42	97/18670	0.0200999	0.0452366	0.0172269	AKT1/GSK3B	2
GO:0051591	response to cAMP	2/42	97/18670	0.0200999	0.0452366	0.0172269	FOS/RELA	2
GO:0120162	positive regulation of cold-induced thermogenesis	2/42	97/18670	0.0200999	0.0452366	0.0172269	ACHE/VEGFA	2
GO:2001022	positive regulation of response to DNA damage stimulus	2/42	97/18670	0.0200999	0.0452366	0.0172269	PARP1/PRKCD	2
GO:0003012	muscle system process	4/42	465/18670	0.0201628	0.0453427	0.0172673	HMOX1/NOS3/PARP1/PTGS2	4
GO:0003007	heart morphogenesis	3/42	259/18670	0.02035	0.0456924	0.0174004	HIF1A/NOS3/VEGFA	3
GO:0090257	regulation of muscle system process	3/42	259/18670	0.02035	0.0456924	0.0174004	NOS3/PARP1/PTGS2	3
GO:0031341	regulation of cell killing	2/42	98/18670	0.0204898	0.0457922	0.0174385	BAD/NOS2	2
GO:0043473	pigmentation	2/42	98/18670	0.0204898	0.0457922	0.0174385	BAX/BCL2	2
GO:0050764	regulation of phagocytosis	2/42	98/18670	0.0204898	0.0457922	0.0174385	PPARG/TNF	2
GO:0050848	regulation of calcium-mediated signaling	2/42	98/18670	0.0204898	0.0457922	0.0174385	GSK3B/TNF	2
GO:0072163	mesonephric epithelium development	2/42	98/18670	0.0204898	0.0457922	0.0174385	BCL2/VEGFA	2
GO:0072164	mesonephric tubule development	2/42	98/18670	0.0204898	0.0457922	0.0174385	BCL2/VEGFA	2
GO:0072659	protein localization to plasma membrane	3/42	260/18670	0.0205558	0.0459043	0.0174811	AKT1/AR/TNF	3
GO:1901570	fatty acid derivative biosynthetic process	2/42	99/18670	0.0208828	0.0465983	0.0177454	CBR1/PTGS2	2
GO:0007281	germ cell development	3/42	262/18670	0.020971	0.0467229	0.0177929	AKT1/BAX/BCL2	3
GO:0015850	organic hydroxy compound transport	3/42	262/18670	0.020971	0.0467229	0.0177929	CYP19A1/NFKBIA/PPARG	3
GO:0010657	muscle cell apoptotic process	2/42	100/18670	0.0212789	0.0472993	0.0180124	HMOX1/PPARG	2
GO:0030301	cholesterol transport	2/42	100/18670	0.0212789	0.0472993	0.0180124	NFKBIA/PPARG	2
GO:0060079	excitatory postsynaptic potential	2/42	100/18670	0.0212789	0.0472993	0.0180124	AKT1/GSK3B	2
GO:0016569	covalent chromatin modification	4/42	474/18670	0.0214627	0.0476709	0.0181539	MAPK3/MAPK8/PRKCD/VEGFA	4
GO:0032611	interleukin-1 beta production	2/42	101/18670	0.0216782	0.0478529	0.0182232	CASP8/TLR4	2
GO:0032649	regulation of interferon-gamma production	2/42	101/18670	0.0216782	0.0478529	0.0182232	TLR4/TNF	2
GO:0072331	signal transduction by p53 class mediator	3/42	267/18670	0.0220292	0.0478529	0.0182232	AKT1/BAX/BCL2	3
GO:0016311	dephosphorylation	4/42	478/18670	0.0220567	0.0478529	0.0182232	BCL2/GSK3B/PRKCD/TNF	4
GO:0000079	regulation of cyclin-dependent protein serine/threonine kinase activity	2/42	102/18670	0.0220807	0.0478529	0.0182232	AKT1/CASP3	2
GO:0001823	mesonephros development	2/42	102/18670	0.0220807	0.0478529	0.0182232	BCL2/VEGFA	2
GO:0010522	regulation of calcium ion transport into cytosol	2/42	102/18670	0.0220807	0.0478529	0.0182232	BAX/BCL2	2
GO:0030148	sphingolipid biosynthetic process	2/42	102/18670	0.0220807	0.0478529	0.0182232	PRKCD/TNF	2
GO:0022898	regulation of transmembrane transporter activity	3/42	268/18670	0.0222444	0.0478529	0.0182232	ABCB1/BCL2/MMP9	3
GO:0000012	single strand break repair	1/42	10/18670	0.0222749	0.0478529	0.0182232	PARP1	1
GO:0010749	regulation of nitric oxide mediated signal transduction	1/42	10/18670	0.0222749	0.0478529	0.0182232	VEGFA	1
GO:0014041	regulation of neuron maturation	1/42	10/18670	0.0222749	0.0478529	0.0182232	BCL2	1
GO:0021548	pons development	1/42	10/18670	0.0222749	0.0478529	0.0182232	BCL2	1
GO:0030647	aminoglycoside antibiotic metabolic process	1/42	10/18670	0.0222749	0.0478529	0.0182232	AKR1B1	1
GO:0033131	regulation of glucokinase activity	1/42	10/18670	0.0222749	0.0478529	0.0182232	BAD	1
GO:0033483	gas homeostasis	1/42	10/18670	0.0222749	0.0478529	0.0182232	HIF1A	1
GO:0034350	regulation of glial cell apoptotic process	1/42	10/18670	0.0222749	0.0478529	0.0182232	PRKCD	1
GO:0035672	oligopeptide transmembrane transport	1/42	10/18670	0.0222749	0.0478529	0.0182232	CA2	1
GO:0043653	mitochondrial fragmentation involved in apoptotic process	1/42	10/18670	0.0222749	0.0478529	0.0182232	BAX	1
GO:0044359	modulation of molecular function in other organism	1/42	10/18670	0.0222749	0.0478529	0.0182232	CASP8	1
GO:0045348	positive regulation of MHC class II biosynthetic process	1/42	10/18670	0.0222749	0.0478529	0.0182232	TLR4	1
GO:0045713	low-density lipoprotein particle receptor biosynthetic process	1/42	10/18670	0.0222749	0.0478529	0.0182232	PPARG	1
GO:0045792	negative regulation of cell size	1/42	10/18670	0.0222749	0.0478529	0.0182232	AKT1	1
GO:0045945	positive regulation of transcription by RNA polymerase III	1/42	10/18670	0.0222749	0.0478529	0.0182232	AR	1
GO:0046322	negative regulation of fatty acid oxidation	1/42	10/18670	0.0222749	0.0478529	0.0182232	AKT1	1
GO:0051901	positive regulation of mitochondrial depolarization	1/42	10/18670	0.0222749	0.0478529	0.0182232	PARP1	1
GO:0052205	modulation of molecular function in other organism involved in symbiotic interaction	1/42	10/18670	0.0222749	0.0478529	0.0182232	CASP8	1
GO:0060346	bone trabecula formation	1/42	10/18670	0.0222749	0.0478529	0.0182232	MMP2	1
GO:0060513	prostatic bud formation	1/42	10/18670	0.0222749	0.0478529	0.0182232	AR	1
GO:0060768	regulation of epithelial cell proliferation involved in prostate gland development	1/42	10/18670	0.0222749	0.0478529	0.0182232	AR	1
GO:0070099	regulation of chemokine-mediated signaling pathway	1/42	10/18670	0.0222749	0.0478529	0.0182232	HIF1A	1
GO:0071281	cellular response to iron ion	1/42	10/18670	0.0222749	0.0478529	0.0182232	HMOX1	1
GO:0090037	positive regulation of protein kinase C signaling	1/42	10/18670	0.0222749	0.0478529	0.0182232	VEGFA	1
GO:0090336	positive regulation of brown fat cell differentiation	1/42	10/18670	0.0222749	0.0478529	0.0182232	PTGS2	1
GO:0110096	cellular response to aldehyde	1/42	10/18670	0.0222749	0.0478529	0.0182232	AKR1B1	1
GO:1900122	positive regulation of receptor binding	1/42	10/18670	0.0222749	0.0478529	0.0182232	MMP9	1
GO:1900222	negative regulation of amyloid-beta clearance	1/42	10/18670	0.0222749	0.0478529	0.0182232	TNF	1
GO:1901033	positive regulation of response to reactive oxygen species	1/42	10/18670	0.0222749	0.0478529	0.0182232	TNF	1
GO:1901725	regulation of histone deacetylase activity	1/42	10/18670	0.0222749	0.0478529	0.0182232	VEGFA	1
GO:1903799	negative regulation of production of miRNAs involved in gene silencing by miRNA	1/42	10/18670	0.0222749	0.0478529	0.0182232	ESR1	1
GO:1904338	regulation of dopaminergic neuron differentiation	1/42	10/18670	0.0222749	0.0478529	0.0182232	GSK3B	1
GO:1904779	regulation of protein localization to centrosome	1/42	10/18670	0.0222749	0.0478529	0.0182232	GSK3B	1
GO:2000628	regulation of miRNA metabolic process	1/42	10/18670	0.0222749	0.0478529	0.0182232	RELA	1
GO:2001054	negative regulation of mesenchymal cell apoptotic process	1/42	10/18670	0.0222749	0.0478529	0.0182232	HIF1A	1
GO:0043491	protein kinase B signaling	3/42	269/18670	0.0224606	0.0480561	0.0183006	AKT1/ESR1/TNF	3
GO:0018958	phenol-containing compound metabolic process	2/42	103/18670	0.0224862	0.0480561	0.0183006	AKR1B1/BCL2	2
GO:0032652	regulation of interleukin-1 production	2/42	103/18670	0.0224862	0.0480561	0.0183006	CASP8/TLR4	2
GO:0034766	negative regulation of ion transmembrane transport	2/42	103/18670	0.0224862	0.0480561	0.0183006	AKT1/MMP9	2
GO:0035601	protein deacylation	2/42	103/18670	0.0224862	0.0480561	0.0183006	MAPK8/VEGFA	2
GO:0044264	cellular polysaccharide metabolic process	2/42	103/18670	0.0224862	0.0480561	0.0183006	AKT1/GSK3B	2
GO:1905269	positive regulation of chromatin organization	2/42	103/18670	0.0224862	0.0480561	0.0183006	MAPK3/VEGFA	2
GO:0034765	regulation of ion transmembrane transport	4/42	483/18670	0.0228133	0.0486807	0.0185384	ABCB1/AKT1/BAX/MMP9	4
GO:0070838	divalent metal ion transport	4/42	483/18670	0.0228133	0.0486807	0.0185384	BAX/BCL2/NOS3/PTGS2	4
GO:0001523	retinoid metabolic process	2/42	104/18670	0.0228948	0.0486807	0.0185384	AKR1B1/UGT1A1	2
GO:0010923	negative regulation of phosphatase activity	2/42	104/18670	0.0228948	0.0486807	0.0185384	GSK3B/TNF	2
GO:0098732	macromolecule deacylation	2/42	104/18670	0.0228948	0.0486807	0.0185384	MAPK8/VEGFA	2
GO:1901800	positive regulation of proteasomal protein catabolic process	2/42	104/18670	0.0228948	0.0486807	0.0185384	AKT1/GSK3B	2
GO:1901617	organic hydroxy compound biosynthetic process	3/42	271/18670	0.0228967	0.0486807	0.0185384	AKR1B1/CYP19A1/TNF	3
GO:0043312	neutrophil degranulation	4/42	485/18670	0.0231204	0.0491202	0.0187058	MAPK1/MMP9/PRKCD/TIMP2	4
GO:0001841	neural tube formation	2/42	105/18670	0.0233065	0.0494064	0.0188148	CASP3/HIF1A	2
GO:0015748	organophosphate ester transport	2/42	105/18670	0.0233065	0.0494064	0.0188148	ABCB1/PRKCD	2
GO:0045185	maintenance of protein location	2/42	105/18670	0.0233065	0.0494064	0.0188148	AKT1/NFKBIA	2
GO:0061448	connective tissue development	3/42	273/18670	0.0233373	0.0494353	0.0188258	HIF1A/MAPK3/RELA	3
GO:0002283	neutrophil activation involved in immune response	4/42	488/18670	0.0235858	0.049925	0.0190123	MAPK1/MMP9/PRKCD/TIMP2	4
GO:1904029	regulation of cyclin-dependent protein kinase activity	2/42	106/18670	0.0237213	0.050175	0.0191075	AKT1/CASP3	2
GO:0072511	divalent inorganic cation transport	4/42	489/18670	0.0237422	0.0501824	0.0191103	BAX/BCL2/NOS3/PTGS2	4
GO:0007411	axon guidance	3/42	276/18670	0.024007	0.0505038	0.0192327	MAPK1/MAPK3/VEGFA	3
GO:0043502	regulation of muscle adaptation	2/42	107/18670	0.0241391	0.0505038	0.0192327	NOS3/PARP1	2
GO:0062014	negative regulation of small molecule metabolic process	2/42	107/18670	0.0241391	0.0505038	0.0192327	AKT1/PARP1	2
GO:0097485	neuron projection guidance	3/42	277/18670	0.0242325	0.0505038	0.0192327	MAPK1/MAPK3/VEGFA	3
GO:0000185	activation of MAPKKK activity	1/42	11/18670	0.0244756	0.0505038	0.0192327	TNF	1
GO:0002730	regulation of dendritic cell cytokine production	1/42	11/18670	0.0244756	0.0505038	0.0192327	TLR4	1
GO:0002887	negative regulation of myeloid leukocyte mediated immunity	1/42	11/18670	0.0244756	0.0505038	0.0192327	HMOX1	1
GO:0002923	regulation of humoral immune response mediated by circulating immunoglobulin	1/42	11/18670	0.0244756	0.0505038	0.0192327	TNF	1
GO:0006857	oligopeptide transport	1/42	11/18670	0.0244756	0.0505038	0.0192327	CA2	1
GO:0009629	response to gravity	1/42	11/18670	0.0244756	0.0505038	0.0192327	FOS	1
GO:0031915	positive regulation of synaptic plasticity	1/42	11/18670	0.0244756	0.0505038	0.0192327	PTGS2	1
GO:0032490	detection of molecule of bacterial origin	1/42	11/18670	0.0244756	0.0505038	0.0192327	TLR4	1
GO:0032494	response to peptidoglycan	1/42	11/18670	0.0244756	0.0505038	0.0192327	RELA	1
GO:0033234	negative regulation of protein sumoylation	1/42	11/18670	0.0244756	0.0505038	0.0192327	RELA	1
GO:0033327	Leydig cell differentiation	1/42	11/18670	0.0244756	0.0505038	0.0192327	AR	1
GO:0033539	fatty acid beta-oxidation using acyl-CoA dehydrogenase	1/42	11/18670	0.0244756	0.0505038	0.0192327	ACADM	1
GO:0036462	TRAIL-activated apoptotic signaling pathway	1/42	11/18670	0.0244756	0.0505038	0.0192327	CASP8	1
GO:0043117	positive regulation of vascular permeability	1/42	11/18670	0.0244756	0.0505038	0.0192327	VEGFA	1
GO:0043129	surfactant homeostasis	1/42	11/18670	0.0244756	0.0505038	0.0192327	VEGFA	1
GO:0045351	type I interferon biosynthetic process	1/42	11/18670	0.0244756	0.0505038	0.0192327	TLR4	1
GO:0045899	positive regulation of RNA polymerase II transcriptional preinitiation complex assembly	1/42	11/18670	0.0244756	0.0505038	0.0192327	ESR1	1
GO:0046007	negative regulation of activated T cell proliferation	1/42	11/18670	0.0244756	0.0505038	0.0192327	CASP3	1
GO:0048742	regulation of skeletal muscle fiber development	1/42	11/18670	0.0244756	0.0505038	0.0192327	BCL2	1
GO:0051791	medium-chain fatty acid metabolic process	1/42	11/18670	0.0244756	0.0505038	0.0192327	ACADM	1
GO:0051974	negative regulation of telomerase activity	1/42	11/18670	0.0244756	0.0505038	0.0192327	PPARG	1
GO:0052697	xenobiotic glucuronidation	1/42	11/18670	0.0244756	0.0505038	0.0192327	UGT1A1	1
GO:0060525	prostate glandular acinus development	1/42	11/18670	0.0244756	0.0505038	0.0192327	ESR1	1
GO:0060767	epithelial cell proliferation involved in prostate gland development	1/42	11/18670	0.0244756	0.0505038	0.0192327	AR	1
GO:0060947	cardiac vascular smooth muscle cell differentiation	1/42	11/18670	0.0244756	0.0505038	0.0192327	VEGFA	1
GO:0070213	protein auto-ADP-ribosylation	1/42	11/18670	0.0244756	0.0505038	0.0192327	PARP1	1
GO:0070673	response to interleukin-18	1/42	11/18670	0.0244756	0.0505038	0.0192327	AKT1	1
GO:0071803	positive regulation of podosome assembly	1/42	11/18670	0.0244756	0.0505038	0.0192327	TNF	1
GO:1903299	regulation of hexokinase activity	1/42	11/18670	0.0244756	0.0505038	0.0192327	BAD	1
GO:0006821	chloride transport	2/42	108/18670	0.02456	0.0505038	0.0192327	ABCB1/CA2	2
GO:0009062	fatty acid catabolic process	2/42	108/18670	0.02456	0.0505038	0.0192327	ACADM/AKT1	2
GO:0046916	cellular transition metal ion homeostasis	2/42	108/18670	0.02456	0.0505038	0.0192327	HIF1A/HMOX1	2
GO:0099565	chemical synaptic transmission, postsynaptic	2/42	108/18670	0.02456	0.0505038	0.0192327	AKT1/GSK3B	2
GO:1904659	glucose transmembrane transport	2/42	108/18670	0.02456	0.0505038	0.0192327	AKT1/TNF	2
GO:0000082	G1/S transition of mitotic cell cycle	3/42	279/18670	0.0246871	0.0507291	0.0193185	AKT1/BAX/BCL2	3
GO:0072009	nephron epithelium development	2/42	109/18670	0.0249838	0.0513023	0.0195368	BCL2/VEGFA	2
GO:0030100	regulation of endocytosis	3/42	281/18670	0.0251463	0.0515991	0.0196498	PPARG/TNF/VEGFA	3
GO:0042119	neutrophil activation	4/42	498/18670	0.0251786	0.0516286	0.019661	MAPK1/MMP9/PRKCD/TIMP2	4
GO:0002446	neutrophil mediated immunity	4/42	499/18670	0.0253414	0.0519255	0.0197741	MAPK1/MMP9/PRKCD/TIMP2	4
GO:0006664	glycolipid metabolic process	2/42	110/18670	0.0254107	0.0519568	0.019786	BAX/PRKCD	2
GO:0016101	diterpenoid metabolic process	2/42	110/18670	0.0254107	0.0519568	0.019786	AKR1B1/UGT1A1	2
GO:0061387	regulation of extent of cell growth	2/42	110/18670	0.0254107	0.0519568	0.019786	GSK3B/VEGFA	2
GO:0031623	receptor internalization	2/42	111/18670	0.0258406	0.0527235	0.020078	ACHE/VEGFA	2
GO:0035305	negative regulation of dephosphorylation	2/42	111/18670	0.0258406	0.0527235	0.020078	GSK3B/TNF	2
GO:1903509	liposaccharide metabolic process	2/42	111/18670	0.0258406	0.0527235	0.020078	BAX/PRKCD	2
GO:0034976	response to endoplasmic reticulum stress	3/42	285/18670	0.0260786	0.0527415	0.0200848	BAX/BCL2/GSK3B	3
GO:0008645	hexose transmembrane transport	2/42	112/18670	0.0262734	0.0527415	0.0200848	AKT1/TNF	2
GO:0015918	sterol transport	2/42	112/18670	0.0262734	0.0527415	0.0200848	NFKBIA/PPARG	2
GO:0032411	positive regulation of transporter activity	2/42	112/18670	0.0262734	0.0527415	0.0200848	ABCB1/PRKCD	2
GO:0051817	modification of morphology or physiology of other organism involved in symbiotic interaction	2/42	112/18670	0.0262734	0.0527415	0.0200848	BAD/CASP8	2
GO:0002371	dendritic cell cytokine production	1/42	12/18670	0.0266714	0.0527415	0.0200848	TLR4	1
GO:0002551	mast cell chemotaxis	1/42	12/18670	0.0266714	0.0527415	0.0200848	VEGFA	1
GO:0002674	negative regulation of acute inflammatory response	1/42	12/18670	0.0266714	0.0527415	0.0200848	PPARG	1
GO:0002863	positive regulation of inflammatory response to antigenic stimulus	1/42	12/18670	0.0266714	0.0527415	0.0200848	TNF	1
GO:0006068	ethanol catabolic process	1/42	12/18670	0.0266714	0.0527415	0.0200848	ALDH2	1
GO:0006069	ethanol oxidation	1/42	12/18670	0.0266714	0.0527415	0.0200848	ALDH2	1
GO:0006983	ER overload response	1/42	12/18670	0.0266714	0.0527415	0.0200848	GSK3B	1
GO:0009886	post-embryonic animal morphogenesis	1/42	12/18670	0.0266714	0.0527415	0.0200848	BAX	1
GO:0010889	regulation of sequestering of triglyceride	1/42	12/18670	0.0266714	0.0527415	0.0200848	PPARG	1
GO:0019755	one-carbon compound transport	1/42	12/18670	0.0266714	0.0527415	0.0200848	CA2	1
GO:0031392	regulation of prostaglandin biosynthetic process	1/42	12/18670	0.0266714	0.0527415	0.0200848	PTGS2	1
GO:0032230	positive regulation of synaptic transmission, GABAergic	1/42	12/18670	0.0266714	0.0527415	0.0200848	CA2	1
GO:0033197	response to vitamin E	1/42	12/18670	0.0266714	0.0527415	0.0200848	PPARG	1
GO:0036005	response to macrophage colony-stimulating factor	1/42	12/18670	0.0266714	0.0527415	0.0200848	TLR4	1
GO:0036006	cellular response to macrophage colony-stimulating factor stimulus	1/42	12/18670	0.0266714	0.0527415	0.0200848	TLR4	1
GO:0042368	vitamin D biosynthetic process	1/42	12/18670	0.0266714	0.0527415	0.0200848	TNF	1
GO:0042659	regulation of cell fate specification	1/42	12/18670	0.0266714	0.0527415	0.0200848	AR	1
GO:0045579	positive regulation of B cell differentiation	1/42	12/18670	0.0266714	0.0527415	0.0200848	BAD	1
GO:0051549	positive regulation of keratinocyte migration	1/42	12/18670	0.0266714	0.0527415	0.0200848	MMP9	1
GO:0051798	positive regulation of hair follicle development	1/42	12/18670	0.0266714	0.0527415	0.0200848	TNF	1
GO:0060391	positive regulation of SMAD protein signal transduction	1/42	12/18670	0.0266714	0.0527415	0.0200848	PARP1	1
GO:0060442	branching involved in prostate gland morphogenesis	1/42	12/18670	0.0266714	0.0527415	0.0200848	ESR1	1
GO:0060742	epithelial cell differentiation involved in prostate gland development	1/42	12/18670	0.0266714	0.0527415	0.0200848	AR	1
GO:0070243	regulation of thymocyte apoptotic process	1/42	12/18670	0.0266714	0.0527415	0.0200848	HIF1A	1
GO:0071472	cellular response to salt stress	1/42	12/18670	0.0266714	0.0527415	0.0200848	AKR1B1	1
GO:0071679	commissural neuron axon guidance	1/42	12/18670	0.0266714	0.0527415	0.0200848	VEGFA	1
GO:0072520	seminiferous tubule development	1/42	12/18670	0.0266714	0.0527415	0.0200848	AR	1
GO:0090331	negative regulation of platelet aggregation	1/42	12/18670	0.0266714	0.0527415	0.0200848	PRKCD	1
GO:0097531	mast cell migration	1/42	12/18670	0.0266714	0.0527415	0.0200848	VEGFA	1
GO:1902337	regulation of apoptotic process involved in morphogenesis	1/42	12/18670	0.0266714	0.0527415	0.0200848	BAX	1
GO:1902510	regulation of apoptotic DNA fragmentation	1/42	12/18670	0.0266714	0.0527415	0.0200848	BAX	1
GO:1903894	regulation of IRE1-mediated unfolded protein response	1/42	12/18670	0.0266714	0.0527415	0.0200848	BAX	1
GO:1904181	positive regulation of membrane depolarization	1/42	12/18670	0.0266714	0.0527415	0.0200848	PARP1	1
GO:1905461	positive regulation of vascular associated smooth muscle cell apoptotic process	1/42	12/18670	0.0266714	0.0527415	0.0200848	PPARG	1
GO:1905522	negative regulation of macrophage migration	1/42	12/18670	0.0266714	0.0527415	0.0200848	CYP19A1	1
GO:2000121	regulation of removal of superoxide radicals	1/42	12/18670	0.0266714	0.0527415	0.0200848	TNF	1
GO:2000341	regulation of chemokine (C-X-C motif) ligand 2 production	1/42	12/18670	0.0266714	0.0527415	0.0200848	TNF	1
GO:2001053	regulation of mesenchymal cell apoptotic process	1/42	12/18670	0.0266714	0.0527415	0.0200848	HIF1A	1
GO:0002223	stimulatory C-type lectin receptor signaling pathway	2/42	113/18670	0.0267092	0.0527415	0.0200848	PRKCD/RELA	2
GO:0032609	interferon-gamma production	2/42	113/18670	0.0267092	0.0527415	0.0200848	TLR4/TNF	2
GO:0046620	regulation of organ growth	2/42	113/18670	0.0267092	0.0527415	0.0200848	AKT1/MAPK1	2
GO:0060964	regulation of gene silencing by miRNA	2/42	113/18670	0.0267092	0.0527415	0.0200848	ESR1/PPARG	2
GO:0048562	embryonic organ morphogenesis	3/42	288/18670	0.02679	0.0528648	0.0201318	HIF1A/MAPK1/MAPK3	3
GO:0005976	polysaccharide metabolic process	2/42	114/18670	0.0271479	0.0533884	0.0203312	AKT1/GSK3B	2
GO:0008543	fibroblast growth factor receptor signaling pathway	2/42	114/18670	0.0271479	0.0533884	0.0203312	MAPK1/MAPK3	2
GO:0015749	monosaccharide transmembrane transport	2/42	114/18670	0.0271479	0.0533884	0.0203312	AKT1/TNF	2
GO:0030282	bone mineralization	2/42	114/18670	0.0271479	0.0533884	0.0203312	HIF1A/PTGS2	2
GO:0045446	endothelial cell differentiation	2/42	114/18670	0.0271479	0.0533884	0.0203312	TNF/VEGFA	2
GO:0034330	cell junction organization	3/42	290/18670	0.02727	0.0535919	0.0204087	BCL2/TNF/VEGFA	3
GO:0032612	interleukin-1 production	2/42	115/18670	0.0275896	0.0541831	0.0206338	CASP8/TLR4	2
GO:0002220	innate immune response activating cell surface receptor signaling pathway	2/42	116/18670	0.0280341	0.0549065	0.0209093	PRKCD/RELA	2
GO:0006304	DNA modification	2/42	116/18670	0.0280341	0.0549065	0.0209093	FOS/PARP1	2
GO:0007569	cell aging	2/42	116/18670	0.0280341	0.0549065	0.0209093	BCL2/PRKCD	2
GO:0034219	carbohydrate transmembrane transport	2/42	116/18670	0.0280341	0.0549065	0.0209093	AKT1/TNF	2
GO:0043666	regulation of phosphoprotein phosphatase activity	2/42	117/18670	0.0284816	0.0551793	0.0210132	GSK3B/TNF	2
GO:0060147	regulation of posttranscriptional gene silencing	2/42	117/18670	0.0284816	0.0551793	0.0210132	ESR1/PPARG	2
GO:0060966	regulation of gene silencing by RNA	2/42	117/18670	0.0284816	0.0551793	0.0210132	ESR1/PPARG	2
GO:0001818	negative regulation of cytokine production	3/42	296/18670	0.0287379	0.0551793	0.0210132	HMOX1/TLR4/TNF	3
GO:0006703	estrogen biosynthetic process	1/42	13/18670	0.0288624	0.0551793	0.0210132	CYP19A1	1
GO:0007183	SMAD protein complex assembly	1/42	13/18670	0.0288624	0.0551793	0.0210132	PARP1	1
GO:0009437	carnitine metabolic process	1/42	13/18670	0.0288624	0.0551793	0.0210132	ACADM	1
GO:0010763	positive regulation of fibroblast migration	1/42	13/18670	0.0288624	0.0551793	0.0210132	AKT1	1
GO:0010870	positive regulation of receptor biosynthetic process	1/42	13/18670	0.0288624	0.0551793	0.0210132	HIF1A	1
GO:0014745	negative regulation of muscle adaptation	1/42	13/18670	0.0288624	0.0551793	0.0210132	NOS3	1
GO:0019896	axonal transport of mitochondrion	1/42	13/18670	0.0288624	0.0551793	0.0210132	HIF1A	1
GO:0030656	regulation of vitamin metabolic process	1/42	13/18670	0.0288624	0.0551793	0.0210132	TNF	1
GO:0033004	negative regulation of mast cell activation	1/42	13/18670	0.0288624	0.0551793	0.0210132	HMOX1	1
GO:0033127	regulation of histone phosphorylation	1/42	13/18670	0.0288624	0.0551793	0.0210132	MAPK3	1
GO:0035627	ceramide transport	1/42	13/18670	0.0288624	0.0551793	0.0210132	ABCB1	1
GO:0042178	xenobiotic catabolic process	1/42	13/18670	0.0288624	0.0551793	0.0210132	UGT1A1	1
GO:0042415	norepinephrine metabolic process	1/42	13/18670	0.0288624	0.0551793	0.0210132	AKR1B1	1
GO:0042538	hyperosmotic salinity response	1/42	13/18670	0.0288624	0.0551793	0.0210132	AKR1B1	1
GO:0042635	positive regulation of hair cycle	1/42	13/18670	0.0288624	0.0551793	0.0210132	TNF	1
GO:0043301	negative regulation of leukocyte degranulation	1/42	13/18670	0.0288624	0.0551793	0.0210132	HMOX1	1
GO:0043568	positive regulation of insulin-like growth factor receptor signaling pathway	1/42	13/18670	0.0288624	0.0551793	0.0210132	AR	1
GO:0045602	negative regulation of endothelial cell differentiation	1/42	13/18670	0.0288624	0.0551793	0.0210132	VEGFA	1
GO:0048875	chemical homeostasis within a tissue	1/42	13/18670	0.0288624	0.0551793	0.0210132	VEGFA	1
GO:0050872	white fat cell differentiation	1/42	13/18670	0.0288624	0.0551793	0.0210132	PPARG	1
GO:0060100	positive regulation of phagocytosis, engulfment	1/42	13/18670	0.0288624	0.0551793	0.0210132	PPARG	1
GO:0060576	intestinal epithelial cell development	1/42	13/18670	0.0288624	0.0551793	0.0210132	HIF1A	1
GO:0060601	lateral sprouting from an epithelium	1/42	13/18670	0.0288624	0.0551793	0.0210132	AR	1
GO:0060712	spongiotrophoblast layer development	1/42	13/18670	0.0288624	0.0551793	0.0210132	AKT1	1
GO:0061430	bone trabecula morphogenesis	1/42	13/18670	0.0288624	0.0551793	0.0210132	MMP2	1
GO:0072044	collecting duct development	1/42	13/18670	0.0288624	0.0551793	0.0210132	AKR1B1	1
GO:0097152	mesenchymal cell apoptotic process	1/42	13/18670	0.0288624	0.0551793	0.0210132	HIF1A	1
GO:1900103	positive regulation of endoplasmic reticulum unfolded protein response	1/42	13/18670	0.0288624	0.0551793	0.0210132	BAX	1
GO:1900225	regulation of NLRP3 inflammasome complex assembly	1/42	13/18670	0.0288624	0.0551793	0.0210132	TLR4	1
GO:1902894	negative regulation of pri-miRNA transcription by RNA polymerase II	1/42	13/18670	0.0288624	0.0551793	0.0210132	RELA	1
GO:1903960	negative regulation of anion transmembrane transport	1/42	13/18670	0.0288624	0.0551793	0.0210132	AKT1	1
GO:1905155	positive regulation of membrane invagination	1/42	13/18670	0.0288624	0.0551793	0.0210132	PPARG	1
GO:0042471	ear morphogenesis	2/42	118/18670	0.028932	0.0552756	0.0210499	MAPK1/MAPK3	2
GO:1903522	regulation of blood circulation	3/42	297/18670	0.0289865	0.0553432	0.0210756	AKT1/NOS3/PTGS2	3
GO:0044843	cell cycle G1/S phase transition	3/42	298/18670	0.0292364	0.0557832	0.0212432	AKT1/BAX/BCL2	3
GO:0007173	epidermal growth factor receptor signaling pathway	2/42	119/18670	0.0293852	0.0560301	0.0213372	AKT1/MMP9	2
GO:0070372	regulation of ERK1 and ERK2 cascade	3/42	300/18670	0.0297395	0.0566682	0.0215802	MAPK3/TLR4/TNF	3
GO:0002698	negative regulation of immune effector process	2/42	120/18670	0.0298413	0.0567122	0.021597	HMOX1/TNF	2
GO:0003014	renal system process	2/42	120/18670	0.0298413	0.0567122	0.021597	AKR1B1/BCL2	2
GO:0006721	terpenoid metabolic process	2/42	120/18670	0.0298413	0.0567122	0.021597	AKR1B1/UGT1A1	2
GO:1903052	positive regulation of proteolysis involved in cellular protein catabolic process	2/42	120/18670	0.0298413	0.0567122	0.021597	AKT1/GSK3B	2
GO:0090305	nucleic acid phosphodiester bond hydrolysis	3/42	302/18670	0.0302473	0.0574329	0.0218714	BAX/CASP3/PARP1	3
GO:0001704	formation of primary germ layer	2/42	121/18670	0.0303002	0.0574329	0.0218714	MMP2/MMP9	2
GO:0010811	positive regulation of cell-substrate adhesion	2/42	121/18670	0.0303002	0.0574329	0.0218714	GSK3B/VEGFA	2
GO:0048675	axon extension	2/42	121/18670	0.0303002	0.0574329	0.0218714	GSK3B/VEGFA	2
GO:0019079	viral genome replication	2/42	122/18670	0.030762	0.0576018	0.0219357	BCL2/TNF	2
GO:0032434	regulation of proteasomal ubiquitin-dependent protein catabolic process	2/42	122/18670	0.030762	0.0576018	0.0219357	AKT1/GSK3B	2
GO:1903578	regulation of ATP metabolic process	2/42	122/18670	0.030762	0.0576018	0.0219357	HIF1A/PARP1	2
GO:0046034	ATP metabolic process	3/42	305/18670	0.0310176	0.0576018	0.0219357	BAD/HIF1A/PARP1	3
GO:0006684	sphingomyelin metabolic process	1/42	14/18670	0.0310486	0.0576018	0.0219357	PRKCD	1
GO:0010248	establishment or maintenance of transmembrane electrochemical gradient	1/42	14/18670	0.0310486	0.0576018	0.0219357	BAX	1
GO:0010917	negative regulation of mitochondrial membrane potential	1/42	14/18670	0.0310486	0.0576018	0.0219357	BAX	1
GO:0010935	regulation of macrophage cytokine production	1/42	14/18670	0.0310486	0.0576018	0.0219357	TLR4	1
GO:0020027	hemoglobin metabolic process	1/42	14/18670	0.0310486	0.0576018	0.0219357	HIF1A	1
GO:0032310	prostaglandin secretion	1/42	14/18670	0.0310486	0.0576018	0.0219357	NOS2	1
GO:0034356	NAD biosynthesis via nicotinamide riboside salvage pathway	1/42	14/18670	0.0310486	0.0576018	0.0219357	PTGS2	1
GO:0035112	genitalia morphogenesis	1/42	14/18670	0.0310486	0.0576018	0.0219357	AR	1
GO:0036295	cellular response to increased oxygen levels	1/42	14/18670	0.0310486	0.0576018	0.0219357	PPARG	1
GO:0038166	angiotensin-activated signaling pathway	1/42	14/18670	0.0310486	0.0576018	0.0219357	CA2	1
GO:0043374	CD8-positive, alpha-beta T cell differentiation	1/42	14/18670	0.0310486	0.0576018	0.0219357	BCL2	1
GO:0044546	NLRP3 inflammasome complex assembly	1/42	14/18670	0.0310486	0.0576018	0.0219357	TLR4	1
GO:0045346	regulation of MHC class II biosynthetic process	1/42	14/18670	0.0310486	0.0576018	0.0219357	TLR4	1
GO:0045651	positive regulation of macrophage differentiation	1/42	14/18670	0.0310486	0.0576018	0.0219357	CASP8	1
GO:0046479	glycosphingolipid catabolic process	1/42	14/18670	0.0310486	0.0576018	0.0219357	PRKCD	1
GO:0050862	positive regulation of T cell receptor signaling pathway	1/42	14/18670	0.0310486	0.0576018	0.0219357	RELA	1
GO:0050930	induction of positive chemotaxis	1/42	14/18670	0.0310486	0.0576018	0.0219357	VEGFA	1
GO:0051547	regulation of keratinocyte migration	1/42	14/18670	0.0310486	0.0576018	0.0219357	MMP9	1
GO:0070885	negative regulation of calcineurin-NFAT signaling cascade	1/42	14/18670	0.0310486	0.0576018	0.0219357	GSK3B	1
GO:0071361	cellular response to ethanol	1/42	14/18670	0.0310486	0.0576018	0.0219357	UGT1A1	1
GO:0071391	cellular response to estrogen stimulus	1/42	14/18670	0.0310486	0.0576018	0.0219357	ESR1	1
GO:0072567	chemokine (C-X-C motif) ligand 2 production	1/42	14/18670	0.0310486	0.0576018	0.0219357	TNF	1
GO:0098543	detection of other organism	1/42	14/18670	0.0310486	0.0576018	0.0219357	TLR4	1
GO:0106057	negative regulation of calcineurin-mediated signaling	1/42	14/18670	0.0310486	0.0576018	0.0219357	GSK3B	1
GO:1903624	regulation of DNA catabolic process	1/42	14/18670	0.0310486	0.0576018	0.0219357	BAX	1
GO:1904748	regulation of apoptotic process involved in development	1/42	14/18670	0.0310486	0.0576018	0.0219357	BAX	1
GO:1905049	negative regulation of metallopeptidase activity	1/42	14/18670	0.0310486	0.0576018	0.0219357	TIMP2	1
GO:1905050	positive regulation of metallopeptidase activity	1/42	14/18670	0.0310486	0.0576018	0.0219357	MAPK3	1
GO:2001279	regulation of unsaturated fatty acid biosynthetic process	1/42	14/18670	0.0310486	0.0576018	0.0219357	PTGS2	1
GO:0001838	embryonic epithelial tube formation	2/42	124/18670	0.0316939	0.0587233	0.0223628	CASP3/HIF1A	2
GO:0019218	regulation of steroid metabolic process	2/42	124/18670	0.0316939	0.0587233	0.0223628	TNF/UGT1A1	2
GO:0006805	xenobiotic metabolic process	2/42	125/18670	0.032164	0.0594797	0.0226509	NQO1/UGT1A1	2
GO:0031929	TOR signaling	2/42	125/18670	0.032164	0.0594797	0.0226509	AKT1/HIF1A	2
GO:2000134	negative regulation of G1/S transition of mitotic cell cycle	2/42	125/18670	0.032164	0.0594797	0.0226509	BAX/BCL2	2
GO:1990778	protein localization to cell periphery	3/42	311/18670	0.0325892	0.0602273	0.0229356	AKT1/AR/TNF	3
GO:0032479	regulation of type I interferon production	2/42	126/18670	0.0326369	0.0602383	0.0229398	RELA/TLR4	2
GO:0046031	ADP metabolic process	2/42	126/18670	0.0326369	0.0602383	0.0229398	BAD/HIF1A	2
GO:0006000	fructose metabolic process	1/42	15/18670	0.03323	0.0602529	0.0229453	AKR1B1	1
GO:0009415	response to water	1/42	15/18670	0.03323	0.0602529	0.0229453	AKR1B1	1
GO:0009812	flavonoid metabolic process	1/42	15/18670	0.03323	0.0602529	0.0229453	UGT1A1	1
GO:0010759	positive regulation of macrophage chemotaxis	1/42	15/18670	0.03323	0.0602529	0.0229453	MAPK3	1
GO:0017014	protein nitrosylation	1/42	15/18670	0.03323	0.0602529	0.0229453	NOS2	1
GO:0018119	peptidyl-cysteine S-nitrosylation	1/42	15/18670	0.03323	0.0602529	0.0229453	NOS2	1
GO:0030238	male sex determination	1/42	15/18670	0.03323	0.0602529	0.0229453	AR	1
GO:0032486	Rap protein signal transduction	1/42	15/18670	0.03323	0.0602529	0.0229453	TIMP2	1
GO:0033689	negative regulation of osteoblast proliferation	1/42	15/18670	0.03323	0.0602529	0.0229453	BCL2	1
GO:0034111	negative regulation of homotypic cell-cell adhesion	1/42	15/18670	0.03323	0.0602529	0.0229453	PRKCD	1
GO:0034310	primary alcohol catabolic process	1/42	15/18670	0.03323	0.0602529	0.0229453	ALDH2	1
GO:0042362	fat-soluble vitamin biosynthetic process	1/42	15/18670	0.03323	0.0602529	0.0229453	TNF	1
GO:0045342	MHC class II biosynthetic process	1/42	15/18670	0.03323	0.0602529	0.0229453	TLR4	1
GO:0045410	positive regulation of interleukin-6 biosynthetic process	1/42	15/18670	0.03323	0.0602529	0.0229453	TNF	1
GO:0045837	negative regulation of membrane potential	1/42	15/18670	0.03323	0.0602529	0.0229453	BAX	1
GO:0045898	regulation of RNA polymerase II transcriptional preinitiation complex assembly	1/42	15/18670	0.03323	0.0602529	0.0229453	ESR1	1
GO:0046321	positive regulation of fatty acid oxidation	1/42	15/18670	0.03323	0.0602529	0.0229453	PPARG	1
GO:0051044	positive regulation of membrane protein ectodomain proteolysis	1/42	15/18670	0.03323	0.0602529	0.0229453	TNF	1
GO:0051770	positive regulation of nitric-oxide synthase biosynthetic process	1/42	15/18670	0.03323	0.0602529	0.0229453	TLR4	1
GO:0051883	killing of cells in other organism involved in symbiotic interaction	1/42	15/18670	0.03323	0.0602529	0.0229453	BAD	1
GO:0060099	regulation of phagocytosis, engulfment	1/42	15/18670	0.03323	0.0602529	0.0229453	PPARG	1
GO:0060841	venous blood vessel development	1/42	15/18670	0.03323	0.0602529	0.0229453	VEGFA	1
GO:0071474	cellular hyperosmotic response	1/42	15/18670	0.03323	0.0602529	0.0229453	AKR1B1	1
GO:0071801	regulation of podosome assembly	1/42	15/18670	0.03323	0.0602529	0.0229453	TNF	1
GO:0090197	positive regulation of chemokine secretion	1/42	15/18670	0.03323	0.0602529	0.0229453	TNF	1
GO:1900119	positive regulation of execution phase of apoptosis	1/42	15/18670	0.03323	0.0602529	0.0229453	BAX	1
GO:2000402	negative regulation of lymphocyte migration	1/42	15/18670	0.03323	0.0602529	0.0229453	AKT1	1
GO:2001028	positive regulation of endothelial cell chemotaxis	1/42	15/18670	0.03323	0.0602529	0.0229453	VEGFA	1
GO:0050863	regulation of T cell activation	3/42	314/18670	0.0333905	0.0605059	0.0230417	AKT1/BAD/CASP3	3
GO:0032606	type I interferon production	2/42	128/18670	0.033591	0.060831	0.0231655	RELA/TLR4	2
GO:0003206	cardiac chamber morphogenesis	2/42	129/18670	0.0340721	0.0616248	0.0234678	HIF1A/NOS3	2
GO:1903038	negative regulation of leukocyte cell-cell adhesion	2/42	129/18670	0.0340721	0.0616248	0.0234678	AKT1/CASP3	2
GO:0003231	cardiac ventricle development	2/42	130/18670	0.034556	0.0624216	0.0237712	HIF1A/NOS3	2
GO:0050671	positive regulation of lymphocyte proliferation	2/42	130/18670	0.034556	0.0624216	0.0237712	BCL2/TLR4	2
GO:0007204	positive regulation of cytosolic calcium ion concentration	3/42	319/18670	0.034749	0.0627309	0.023889	BAX/BCL2/ESR1	3
GO:0032946	positive regulation of mononuclear cell proliferation	2/42	131/18670	0.0350425	0.0628554	0.0239364	BCL2/TLR4	2
GO:0055076	transition metal ion homeostasis	2/42	131/18670	0.0350425	0.0628554	0.0239364	HIF1A/HMOX1	2
GO:1902807	negative regulation of cell cycle G1/S phase transition	2/42	131/18670	0.0350425	0.0628554	0.0239364	BAX/BCL2	2
GO:0002070	epithelial cell maturation	1/42	16/18670	0.0354066	0.0628554	0.0239364	HIF1A	1
GO:0006206	pyrimidine nucleobase metabolic process	1/42	16/18670	0.0354066	0.0628554	0.0239364	MAPK1	1
GO:0010875	positive regulation of cholesterol efflux	1/42	16/18670	0.0354066	0.0628554	0.0239364	NFKBIA	1
GO:0010885	regulation of cholesterol storage	1/42	16/18670	0.0354066	0.0628554	0.0239364	PPARG	1
GO:0010934	macrophage cytokine production	1/42	16/18670	0.0354066	0.0628554	0.0239364	TLR4	1
GO:0016540	protein autoprocessing	1/42	16/18670	0.0354066	0.0628554	0.0239364	PARP1	1
GO:0019372	lipoxygenase pathway	1/42	16/18670	0.0354066	0.0628554	0.0239364	PTGS2	1
GO:0019377	glycolipid catabolic process	1/42	16/18670	0.0354066	0.0628554	0.0239364	PRKCD	1
GO:0030889	negative regulation of B cell proliferation	1/42	16/18670	0.0354066	0.0628554	0.0239364	CASP3	1
GO:0032225	regulation of synaptic transmission, dopaminergic	1/42	16/18670	0.0354066	0.0628554	0.0239364	PTGS2	1
GO:0033033	negative regulation of myeloid cell apoptotic process	1/42	16/18670	0.0354066	0.0628554	0.0239364	BCL2	1
GO:0034116	positive regulation of heterotypic cell-cell adhesion	1/42	16/18670	0.0354066	0.0628554	0.0239364	TNF	1
GO:0043217	myelin maintenance	1/42	16/18670	0.0354066	0.0628554	0.0239364	AKT1	1
GO:0045986	negative regulation of smooth muscle contraction	1/42	16/18670	0.0354066	0.0628554	0.0239364	PTGS2	1
GO:0046325	negative regulation of glucose import	1/42	16/18670	0.0354066	0.0628554	0.0239364	TNF	1
GO:0060572	morphogenesis of an epithelial bud	1/42	16/18670	0.0354066	0.0628554	0.0239364	AR	1
GO:0070886	positive regulation of calcineurin-NFAT signaling cascade	1/42	16/18670	0.0354066	0.0628554	0.0239364	TNF	1
GO:0090036	regulation of protein kinase C signaling	1/42	16/18670	0.0354066	0.0628554	0.0239364	VEGFA	1
GO:0090335	regulation of brown fat cell differentiation	1/42	16/18670	0.0354066	0.0628554	0.0239364	PTGS2	1
GO:0106058	positive regulation of calcineurin-mediated signaling	1/42	16/18670	0.0354066	0.0628554	0.0239364	TNF	1
GO:1902001	fatty acid transmembrane transport	1/42	16/18670	0.0354066	0.0628554	0.0239364	AKT1	1
GO:1902166	negative regulation of intrinsic apoptotic signaling pathway in response to DNA damage by p53 class mediator	1/42	16/18670	0.0354066	0.0628554	0.0239364	BCL2	1
GO:1905153	regulation of membrane invagination	1/42	16/18670	0.0354066	0.0628554	0.0239364	PPARG	1
GO:2001170	negative regulation of ATP biosynthetic process	1/42	16/18670	0.0354066	0.0628554	0.0239364	PARP1	1
GO:0003158	endothelium development	2/42	132/18670	0.0355318	0.0629227	0.023962	TNF/VEGFA	2
GO:0042476	odontogenesis	2/42	132/18670	0.0355318	0.0629227	0.023962	BAX/CA2	2
GO:0072175	epithelial tube formation	2/42	132/18670	0.0355318	0.0629227	0.023962	CASP3/HIF1A	2
GO:0072329	monocarboxylic acid catabolic process	2/42	132/18670	0.0355318	0.0629227	0.023962	ACADM/AKT1	2
GO:0071333	cellular response to glucose stimulus	2/42	133/18670	0.0360237	0.0637546	0.0242788	BAD/HIF1A	2
GO:0006766	vitamin metabolic process	2/42	134/18670	0.0365182	0.0645902	0.024597	CBR1/TNF	2
GO:0050921	positive regulation of chemotaxis	2/42	135/18670	0.0370154	0.0653894	0.0249014	MAPK3/VEGFA	2
GO:0071331	cellular response to hexose stimulus	2/42	135/18670	0.0370154	0.0653894	0.0249014	BAD/HIF1A	2
GO:0071326	cellular response to monosaccharide stimulus	2/42	136/18670	0.0375153	0.0655009	0.0249439	BAD/HIF1A	2
GO:0003184	pulmonary valve morphogenesis	1/42	17/18670	0.0375784	0.0655009	0.0249439	NOS3	1
GO:0006089	lactate metabolic process	1/42	17/18670	0.0375784	0.0655009	0.0249439	HIF1A	1
GO:0006577	amino-acid betaine metabolic process	1/42	17/18670	0.0375784	0.0655009	0.0249439	ACADM	1
GO:0015732	prostaglandin transport	1/42	17/18670	0.0375784	0.0655009	0.0249439	NOS2	1
GO:0030011	maintenance of cell polarity	1/42	17/18670	0.0375784	0.0655009	0.0249439	GSK3B	1
GO:0031000	response to caffeine	1/42	17/18670	0.0375784	0.0655009	0.0249439	PPARG	1
GO:0032966	negative regulation of collagen biosynthetic process	1/42	17/18670	0.0375784	0.0655009	0.0249439	PPARG	1
GO:0033599	regulation of mammary gland epithelial cell proliferation	1/42	17/18670	0.0375784	0.0655009	0.0249439	BAX	1
GO:0035729	cellular response to hepatocyte growth factor stimulus	1/42	17/18670	0.0375784	0.0655009	0.0249439	RELA	1
GO:0036270	response to diuretic	1/42	17/18670	0.0375784	0.0655009	0.0249439	PPARG	1
GO:0042953	lipoprotein transport	1/42	17/18670	0.0375784	0.0655009	0.0249439	PPARG	1
GO:0042994	cytoplasmic sequestering of transcription factor	1/42	17/18670	0.0375784	0.0655009	0.0249439	NFKBIA	1
GO:0044872	lipoprotein localization	1/42	17/18670	0.0375784	0.0655009	0.0249439	PPARG	1
GO:0045725	positive regulation of glycogen biosynthetic process	1/42	17/18670	0.0375784	0.0655009	0.0249439	AKT1	1
GO:0051818	disruption of cells of other organism involved in symbiotic interaction	1/42	17/18670	0.0375784	0.0655009	0.0249439	BAD	1
GO:0060850	regulation of transcription involved in cell fate commitment	1/42	17/18670	0.0375784	0.0655009	0.0249439	PPARG	1
GO:0061298	retina vasculature development in camera-type eye	1/42	17/18670	0.0375784	0.0655009	0.0249439	HIF1A	1
GO:0090185	negative regulation of kidney development	1/42	17/18670	0.0375784	0.0655009	0.0249439	MMP9	1
GO:1903209	positive regulation of oxidative stress-induced cell death	1/42	17/18670	0.0375784	0.0655009	0.0249439	TLR4	1
GO:1905331	negative regulation of morphogenesis of an epithelium	1/42	17/18670	0.0375784	0.0655009	0.0249439	TNF	1
GO:2000811	negative regulation of anoikis	1/42	17/18670	0.0375784	0.0655009	0.0249439	BCL2	1
GO:0046425	regulation of JAK-STAT cascade	2/42	137/18670	0.0380177	0.0662266	0.0252202	AKR1B1/TNF	2
GO:0009135	purine nucleoside diphosphate metabolic process	2/42	138/18670	0.0385228	0.0670254	0.0255244	BAD/HIF1A	2
GO:0009179	purine ribonucleoside diphosphate metabolic process	2/42	138/18670	0.0385228	0.0670254	0.0255244	BAD/HIF1A	2
GO:0015849	organic acid transport	3/42	333/18670	0.0387042	0.06726	0.0256137	AKT1/NOS2/PPARG	3
GO:0046942	carboxylic acid transport	3/42	333/18670	0.0387042	0.06726	0.0256137	AKT1/NOS2/PPARG	3
GO:0006720	isoprenoid metabolic process	2/42	139/18670	0.0390304	0.0676423	0.0257593	AKR1B1/UGT1A1	2
GO:0031333	negative regulation of protein complex assembly	2/42	139/18670	0.0390304	0.0676423	0.0257593	GSK3B/PRKCD	2
GO:0070665	positive regulation of leukocyte proliferation	2/42	139/18670	0.0390304	0.0676423	0.0257593	BCL2/TLR4	2
GO:0009205	purine ribonucleoside triphosphate metabolic process	3/42	335/18670	0.0392874	0.0676423	0.0257593	BAD/HIF1A/PARP1	3
GO:0001837	epithelial to mesenchymal transition	2/42	140/18670	0.0395406	0.0676423	0.0257593	GSK3B/HIF1A	2
GO:0009185	ribonucleoside diphosphate metabolic process	2/42	140/18670	0.0395406	0.0676423	0.0257593	BAD/HIF1A	2
GO:0042737	drug catabolic process	2/42	140/18670	0.0395406	0.0676423	0.0257593	ACHE/ALDH2	2
GO:0046330	positive regulation of JNK cascade	2/42	140/18670	0.0395406	0.0676423	0.0257593	TLR4/TNF	2
GO:0060078	regulation of postsynaptic membrane potential	2/42	140/18670	0.0395406	0.0676423	0.0257593	AKT1/GSK3B	2
GO:0072073	kidney epithelium development	2/42	140/18670	0.0395406	0.0676423	0.0257593	BCL2/VEGFA	2
GO:1903364	positive regulation of cellular protein catabolic process	2/42	140/18670	0.0395406	0.0676423	0.0257593	AKT1/GSK3B	2
GO:0002902	regulation of B cell apoptotic process	1/42	18/18670	0.0397454	0.0676423	0.0257593	BAX	1
GO:0010713	negative regulation of collagen metabolic process	1/42	18/18670	0.0397454	0.0676423	0.0257593	PPARG	1
GO:0010878	cholesterol storage	1/42	18/18670	0.0397454	0.0676423	0.0257593	PPARG	1
GO:0030809	negative regulation of nucleotide biosynthetic process	1/42	18/18670	0.0397454	0.0676423	0.0257593	PARP1	1
GO:0031065	positive regulation of histone deacetylation	1/42	18/18670	0.0397454	0.0676423	0.0257593	VEGFA	1
GO:0031293	membrane protein intracellular domain proteolysis	1/42	18/18670	0.0397454	0.0676423	0.0257593	RELA	1
GO:0031998	regulation of fatty acid beta-oxidation	1/42	18/18670	0.0397454	0.0676423	0.0257593	AKT1	1
GO:0045780	positive regulation of bone resorption	1/42	18/18670	0.0397454	0.0676423	0.0257593	CA2	1
GO:0046852	positive regulation of bone remodeling	1/42	18/18670	0.0397454	0.0676423	0.0257593	CA2	1
GO:0048739	cardiac muscle fiber development	1/42	18/18670	0.0397454	0.0676423	0.0257593	VEGFA	1
GO:0051023	regulation of immunoglobulin secretion	1/42	18/18670	0.0397454	0.0676423	0.0257593	TNF	1
GO:0060977	coronary vasculature morphogenesis	1/42	18/18670	0.0397454	0.0676423	0.0257593	VEGFA	1
GO:0070230	positive regulation of lymphocyte apoptotic process	1/42	18/18670	0.0397454	0.0676423	0.0257593	BAX	1
GO:0070233	negative regulation of T cell apoptotic process	1/42	18/18670	0.0397454	0.0676423	0.0257593	HIF1A	1
GO:0070875	positive regulation of glycogen metabolic process	1/42	18/18670	0.0397454	0.0676423	0.0257593	AKT1	1
GO:0071318	cellular response to ATP	1/42	18/18670	0.0397454	0.0676423	0.0257593	PTGS2	1
GO:0090190	positive regulation of branching involved in ureteric bud morphogenesis	1/42	18/18670	0.0397454	0.0676423	0.0257593	VEGFA	1
GO:0090196	regulation of chemokine secretion	1/42	18/18670	0.0397454	0.0676423	0.0257593	TNF	1
GO:0090330	regulation of platelet aggregation	1/42	18/18670	0.0397454	0.0676423	0.0257593	PRKCD	1
GO:0150078	positive regulation of neuroinflammatory response	1/42	18/18670	0.0397454	0.0676423	0.0257593	TNF	1
GO:1900221	regulation of amyloid-beta clearance	1/42	18/18670	0.0397454	0.0676423	0.0257593	TNF	1
GO:1900372	negative regulation of purine nucleotide biosynthetic process	1/42	18/18670	0.0397454	0.0676423	0.0257593	PARP1	1
GO:1902165	regulation of intrinsic apoptotic signaling pathway in response to DNA damage by p53 class mediator	1/42	18/18670	0.0397454	0.0676423	0.0257593	BCL2	1
GO:2000047	regulation of cell-cell adhesion mediated by cadherin	1/42	18/18670	0.0397454	0.0676423	0.0257593	VEGFA	1
GO:0007030	Golgi organization	2/42	142/18670	0.0405687	0.0688808	0.026231	MAPK1/MAPK3	2
GO:0034332	adherens junction organization	2/42	142/18670	0.0405687	0.0688808	0.026231	BCL2/VEGFA	2
GO:0046467	membrane lipid biosynthetic process	2/42	142/18670	0.0405687	0.0688808	0.026231	PRKCD/TNF	2
GO:0072006	nephron development	2/42	142/18670	0.0405687	0.0688808	0.026231	BCL2/VEGFA	2
GO:0009167	purine ribonucleoside monophosphate metabolic process	3/42	340/18670	0.0407652	0.0691737	0.0263425	BAD/HIF1A/PARP1	3
GO:0009126	purine nucleoside monophosphate metabolic process	3/42	341/18670	0.0410641	0.0695961	0.0265034	BAD/HIF1A/PARP1	3
GO:0009199	ribonucleoside triphosphate metabolic process	3/42	341/18670	0.0410641	0.0695961	0.0265034	BAD/HIF1A/PARP1	3
GO:0044344	cellular response to fibroblast growth factor stimulus	2/42	143/18670	0.0410866	0.0695961	0.0265034	MAPK1/MAPK3	2
GO:0009144	purine nucleoside triphosphate metabolic process	3/42	342/18670	0.0413642	0.0697978	0.0265802	BAD/HIF1A/PARP1	3
GO:0071322	cellular response to carbohydrate stimulus	2/42	144/18670	0.041607	0.0697978	0.0265802	BAD/HIF1A	2
GO:0072330	monocarboxylic acid biosynthetic process	3/42	343/18670	0.0416653	0.0697978	0.0265802	CBR1/HIF1A/PTGS2	3
GO:0002076	osteoblast development	1/42	19/18670	0.0419077	0.0697978	0.0265802	ACHE	1
GO:0002363	alpha-beta T cell lineage commitment	1/42	19/18670	0.0419077	0.0697978	0.0265802	BCL2	1
GO:0002689	negative regulation of leukocyte chemotaxis	1/42	19/18670	0.0419077	0.0697978	0.0265802	CYP19A1	1
GO:0002922	positive regulation of humoral immune response	1/42	19/18670	0.0419077	0.0697978	0.0265802	TNF	1
GO:0010523	negative regulation of calcium ion transport into cytosol	1/42	19/18670	0.0419077	0.0697978	0.0265802	BCL2	1
GO:0015669	gas transport	1/42	19/18670	0.0419077	0.0697978	0.0265802	CA2	1
GO:0032700	negative regulation of interleukin-17 production	1/42	19/18670	0.0419077	0.0697978	0.0265802	TLR4	1
GO:0032930	positive regulation of superoxide anion generation	1/42	19/18670	0.0419077	0.0697978	0.0265802	PRKCD	1
GO:0033189	response to vitamin A	1/42	19/18670	0.0419077	0.0697978	0.0265802	PPARG	1
GO:0034138	toll-like receptor 3 signaling pathway	1/42	19/18670	0.0419077	0.0697978	0.0265802	CASP8	1
GO:0035728	response to hepatocyte growth factor	1/42	19/18670	0.0419077	0.0697978	0.0265802	RELA	1
GO:0036303	lymph vessel morphogenesis	1/42	19/18670	0.0419077	0.0697978	0.0265802	VEGFA	1
GO:0042789	mRNA transcription by RNA polymerase II	1/42	19/18670	0.0419077	0.0697978	0.0265802	HIF1A	1
GO:0051546	keratinocyte migration	1/42	19/18670	0.0419077	0.0697978	0.0265802	MMP9	1
GO:0052695	cellular glucuronidation	1/42	19/18670	0.0419077	0.0697978	0.0265802	UGT1A1	1
GO:0060252	positive regulation of glial cell proliferation	1/42	19/18670	0.0419077	0.0697978	0.0265802	TNF	1
GO:0061081	positive regulation of myeloid leukocyte cytokine production involved in immune response	1/42	19/18670	0.0419077	0.0697978	0.0265802	TLR4	1
GO:0071243	cellular response to arsenic-containing substance	1/42	19/18670	0.0419077	0.0697978	0.0265802	HMOX1	1
GO:0071800	podosome assembly	1/42	19/18670	0.0419077	0.0697978	0.0265802	TNF	1
GO:0090201	negative regulation of release of cytochrome c from mitochondria	1/42	19/18670	0.0419077	0.0697978	0.0265802	AKT1	1
GO:0098581	detection of external biotic stimulus	1/42	19/18670	0.0419077	0.0697978	0.0265802	TLR4	1
GO:1902644	tertiary alcohol metabolic process	1/42	19/18670	0.0419077	0.0697978	0.0265802	AKR1B1	1
GO:1903798	regulation of production of miRNAs involved in gene silencing by miRNA	1/42	19/18670	0.0419077	0.0697978	0.0265802	ESR1	1
GO:1905288	vascular associated smooth muscle cell apoptotic process	1/42	19/18670	0.0419077	0.0697978	0.0265802	PPARG	1
GO:1905459	regulation of vascular associated smooth muscle cell apoptotic process	1/42	19/18670	0.0419077	0.0697978	0.0265802	PPARG	1
GO:2000696	regulation of epithelial cell differentiation involved in kidney development	1/42	19/18670	0.0419077	0.0697978	0.0265802	MMP9	1
GO:0007605	sensory perception of sound	2/42	145/18670	0.0421299	0.0701272	0.0267056	BIRC5/CASP3	2
GO:0035264	multicellular organism growth	2/42	146/18670	0.0426552	0.070879	0.0269919	AR/BCL2	2
GO:1904892	regulation of STAT cascade	2/42	146/18670	0.0426552	0.070879	0.0269919	AKR1B1/TNF	2
GO:2000241	regulation of reproductive process	2/42	146/18670	0.0426552	0.070879	0.0269919	AR/ESR1	2
GO:0019359	nicotinamide nucleotide biosynthetic process	2/42	147/18670	0.0431831	0.0716323	0.0272788	HIF1A/PTGS2	2
GO:0019363	pyridine nucleotide biosynthetic process	2/42	147/18670	0.0431831	0.0716323	0.0272788	HIF1A/PTGS2	2
GO:0061351	neural precursor cell proliferation	2/42	147/18670	0.0431831	0.0716323	0.0272788	HIF1A/VEGFA	2
GO:0007178	transmembrane receptor protein serine/threonine kinase signaling pathway	3/42	349/18670	0.0434959	0.0718959	0.0273792	FOS/MAPK3/PARP1	3
GO:0008643	carbohydrate transport	2/42	148/18670	0.0437134	0.0718959	0.0273792	AKT1/TNF	2
GO:0051592	response to calcium ion	2/42	148/18670	0.0437134	0.0718959	0.0273792	BAD/FOS	2
GO:0002320	lymphoid progenitor cell differentiation	1/42	20/18670	0.0440652	0.0718959	0.0273792	BCL2	1
GO:0006677	glycosylceramide metabolic process	1/42	20/18670	0.0440652	0.0718959	0.0273792	PRKCD	1
GO:0010042	response to manganese ion	1/42	20/18670	0.0440652	0.0718959	0.0273792	PTGS2	1
GO:0016137	glycoside metabolic process	1/42	20/18670	0.0440652	0.0718959	0.0273792	AKR1B1	1
GO:0023019	signal transduction involved in regulation of gene expression	1/42	20/18670	0.0440652	0.0718959	0.0273792	PARP1	1
GO:0030220	platelet formation	1/42	20/18670	0.0440652	0.0718959	0.0273792	CASP3	1
GO:0032042	mitochondrial DNA metabolic process	1/42	20/18670	0.0440652	0.0718959	0.0273792	PARP1	1
GO:0032793	positive regulation of CREB transcription factor activity	1/42	20/18670	0.0440652	0.0718959	0.0273792	VEGFA	1
GO:0033194	response to hydroperoxide	1/42	20/18670	0.0440652	0.0718959	0.0273792	PRKCD	1
GO:0034393	positive regulation of smooth muscle cell apoptotic process	1/42	20/18670	0.0440652	0.0718959	0.0273792	PPARG	1
GO:0042535	positive regulation of tumor necrosis factor biosynthetic process	1/42	20/18670	0.0440652	0.0718959	0.0273792	TLR4	1
GO:0043369	CD4-positive or CD8-positive, alpha-beta T cell lineage commitment	1/42	20/18670	0.0440652	0.0718959	0.0273792	BCL2	1
GO:0046514	ceramide catabolic process	1/42	20/18670	0.0440652	0.0718959	0.0273792	PRKCD	1
GO:0046931	pore complex assembly	1/42	20/18670	0.0440652	0.0718959	0.0273792	BAD	1
GO:0051767	nitric-oxide synthase biosynthetic process	1/42	20/18670	0.0440652	0.0718959	0.0273792	TLR4	1
GO:0051769	regulation of nitric-oxide synthase biosynthetic process	1/42	20/18670	0.0440652	0.0718959	0.0273792	TLR4	1
GO:0051797	regulation of hair follicle development	1/42	20/18670	0.0440652	0.0718959	0.0273792	TNF	1
GO:0060261	positive regulation of transcription initiation from RNA polymerase II promoter	1/42	20/18670	0.0440652	0.0718959	0.0273792	ESR1	1
GO:0060602	branch elongation of an epithelium	1/42	20/18670	0.0440652	0.0718959	0.0273792	ESR1	1
GO:0071636	positive regulation of transforming growth factor beta production	1/42	20/18670	0.0440652	0.0718959	0.0273792	PTGS2	1
GO:0090195	chemokine secretion	1/42	20/18670	0.0440652	0.0718959	0.0273792	TNF	1
GO:0097709	connective tissue replacement	1/42	20/18670	0.0440652	0.0718959	0.0273792	HIF1A	1
GO:1900017	positive regulation of cytokine production involved in inflammatory response	1/42	20/18670	0.0440652	0.0718959	0.0273792	TLR4	1
GO:1903204	negative regulation of oxidative stress-induced neuron death	1/42	20/18670	0.0440652	0.0718959	0.0273792	HIF1A	1
GO:1903599	positive regulation of autophagy of mitochondrion	1/42	20/18670	0.0440652	0.0718959	0.0273792	HIF1A	1
GO:1905523	positive regulation of macrophage migration	1/42	20/18670	0.0440652	0.0718959	0.0273792	MAPK3	1
GO:1903900	regulation of viral life cycle	2/42	149/18670	0.0442462	0.0721096	0.0274605	BCL2/TNF	2
GO:2000058	regulation of ubiquitin-dependent protein catabolic process	2/42	149/18670	0.0442462	0.0721096	0.0274605	AKT1/GSK3B	2
GO:0030098	lymphocyte differentiation	3/42	353/18670	0.0447386	0.0728583	0.0277457	BAD/BAX/BCL2	3
GO:0071774	response to fibroblast growth factor	2/42	150/18670	0.0447814	0.0728583	0.0277457	MAPK1/MAPK3	2
GO:0072525	pyridine-containing compound biosynthetic process	2/42	150/18670	0.0447814	0.0728583	0.0277457	HIF1A/PTGS2	2
GO:0009161	ribonucleoside monophosphate metabolic process	3/42	354/18670	0.0450521	0.0732159	0.0278819	BAD/HIF1A/PARP1	3
GO:0031589	cell-substrate adhesion	3/42	354/18670	0.0450521	0.0732159	0.0278819	BCL2/GSK3B/VEGFA	3
GO:0001678	cellular glucose homeostasis	2/42	152/18670	0.0458592	0.0739027	0.0281434	BAD/HIF1A	2
GO:0016202	regulation of striated muscle tissue development	2/42	152/18670	0.0458592	0.0739027	0.0281434	BCL2/MAPK1	2
GO:0032675	regulation of interleukin-6 production	2/42	152/18670	0.0458592	0.0739027	0.0281434	TLR4/TNF	2
GO:0022412	cellular process involved in reproduction in multicellular organism	3/42	357/18670	0.0459991	0.0739027	0.0281434	AKT1/BAX/BCL2	3
GO:0051480	regulation of cytosolic calcium ion concentration	3/42	357/18670	0.0459991	0.0739027	0.0281434	BAX/BCL2/ESR1	3
GO:0003177	pulmonary valve development	1/42	21/18670	0.046218	0.0739027	0.0281434	NOS3	1
GO:0006067	ethanol metabolic process	1/42	21/18670	0.046218	0.0739027	0.0281434	ALDH2	1
GO:0006293	nucleotide-excision repair, preincision complex stabilization	1/42	21/18670	0.046218	0.0739027	0.0281434	PARP1	1
GO:0006295	nucleotide-excision repair, DNA incision, 3'-to lesion	1/42	21/18670	0.046218	0.0739027	0.0281434	PARP1	1
GO:0010829	negative regulation of glucose transmembrane transport	1/42	21/18670	0.046218	0.0739027	0.0281434	TNF	1
GO:0010893	positive regulation of steroid biosynthetic process	1/42	21/18670	0.046218	0.0739027	0.0281434	TNF	1
GO:0030277	maintenance of gastrointestinal epithelium	1/42	21/18670	0.046218	0.0739027	0.0281434	TLR4	1
GO:0030502	negative regulation of bone mineralization	1/42	21/18670	0.046218	0.0739027	0.0281434	HIF1A	1
GO:0031290	retinal ganglion cell axon guidance	1/42	21/18670	0.046218	0.0739027	0.0281434	VEGFA	1
GO:0032332	positive regulation of chondrocyte differentiation	1/42	21/18670	0.046218	0.0739027	0.0281434	RELA	1
GO:0032891	negative regulation of organic acid transport	1/42	21/18670	0.046218	0.0739027	0.0281434	AKT1	1
GO:0035357	peroxisome proliferator activated receptor signaling pathway	1/42	21/18670	0.046218	0.0739027	0.0281434	PPARG	1
GO:0036344	platelet morphogenesis	1/42	21/18670	0.046218	0.0739027	0.0281434	CASP3	1
GO:0042135	neurotransmitter catabolic process	1/42	21/18670	0.046218	0.0739027	0.0281434	ACHE	1
GO:0046716	muscle cell cellular homeostasis	1/42	21/18670	0.046218	0.0739027	0.0281434	HIF1A	1
GO:0046827	positive regulation of protein export from nucleus	1/42	21/18670	0.046218	0.0739027	0.0281434	GSK3B	1
GO:0051412	response to corticosterone	1/42	21/18670	0.046218	0.0739027	0.0281434	FOS	1
GO:0055093	response to hyperoxia	1/42	21/18670	0.046218	0.0739027	0.0281434	PPARG	1
GO:0061213	positive regulation of mesonephros development	1/42	21/18670	0.046218	0.0739027	0.0281434	VEGFA	1
GO:0070584	mitochondrion morphogenesis	1/42	21/18670	0.046218	0.0739027	0.0281434	BAX	1
GO:0070920	regulation of production of small RNA involved in gene silencing by RNA	1/42	21/18670	0.046218	0.0739027	0.0281434	ESR1	1
GO:1903392	negative regulation of adherens junction organization	1/42	21/18670	0.046218	0.0739027	0.0281434	VEGFA	1
GO:1904886	beta-catenin destruction complex disassembly	1/42	21/18670	0.046218	0.0739027	0.0281434	GSK3B	1
GO:2000810	regulation of bicellular tight junction assembly	1/42	21/18670	0.046218	0.0739027	0.0281434	TNF	1
GO:0002460	adaptive immune response based on somatic recombination of immune receptors built from immunoglobulin superfamily domains	3/42	361/18670	0.0472772	0.0755545	0.0287724	PRKCD/TLR4/TNF	3
GO:0060968	regulation of gene silencing	2/42	155/18670	0.0474937	0.0757744	0.0288562	ESR1/PPARG	2
GO:1901861	regulation of muscle tissue development	2/42	155/18670	0.0474937	0.0757744	0.0288562	BCL2/MAPK1	2
GO:1903707	negative regulation of hemopoiesis	2/42	155/18670	0.0474937	0.0757744	0.0288562	NFKBIA/TLR4	2
GO:0009141	nucleoside triphosphate metabolic process	3/42	362/18670	0.0475995	0.0759013	0.0289045	BAD/HIF1A/PARP1	3
GO:0007259	JAK-STAT cascade	2/42	156/18670	0.0480433	0.0759474	0.028922	AKR1B1/TNF	2
GO:0034767	positive regulation of ion transmembrane transport	2/42	156/18670	0.0480433	0.0759474	0.028922	ABCB1/BAX	2
GO:0048634	regulation of muscle organ development	2/42	156/18670	0.0480433	0.0759474	0.028922	BCL2/MAPK1	2
GO:0051053	negative regulation of DNA metabolic process	2/42	156/18670	0.0480433	0.0759474	0.028922	PARP1/PPARG	2
GO:0006066	alcohol metabolic process	3/42	364/18670	0.0482474	0.0759474	0.028922	AKR1B1/ALDH2/TNF	3
GO:0000717	nucleotide-excision repair, DNA duplex unwinding	1/42	22/18670	0.0483661	0.0759474	0.028922	PARP1	1
GO:0001759	organ induction	1/42	22/18670	0.0483661	0.0759474	0.028922	AR	1
GO:0006582	melanin metabolic process	1/42	22/18670	0.0483661	0.0759474	0.028922	BCL2	1
GO:0008053	mitochondrial fusion	1/42	22/18670	0.0483661	0.0759474	0.028922	BAX	1
GO:0010226	response to lithium ion	1/42	22/18670	0.0483661	0.0759474	0.028922	PTGS2	1
GO:0021854	hypothalamus development	1/42	22/18670	0.0483661	0.0759474	0.028922	BAX	1
GO:0032727	positive regulation of interferon-alpha production	1/42	22/18670	0.0483661	0.0759474	0.028922	TLR4	1
GO:0032928	regulation of superoxide anion generation	1/42	22/18670	0.0483661	0.0759474	0.028922	PRKCD	1
GO:0033233	regulation of protein sumoylation	1/42	22/18670	0.0483661	0.0759474	0.028922	RELA	1
GO:0034643	establishment of mitochondrion localization, microtubule-mediated	1/42	22/18670	0.0483661	0.0759474	0.028922	HIF1A	1
GO:0035809	regulation of urine volume	1/42	22/18670	0.0483661	0.0759474	0.028922	AKR1B1	1
GO:0042359	vitamin D metabolic process	1/42	22/18670	0.0483661	0.0759474	0.028922	TNF	1
GO:0044342	type B pancreatic cell proliferation	1/42	22/18670	0.0483661	0.0759474	0.028922	BAD	1
GO:0045649	regulation of macrophage differentiation	1/42	22/18670	0.0483661	0.0759474	0.028922	CASP8	1
GO:0045723	positive regulation of fatty acid biosynthetic process	1/42	22/18670	0.0483661	0.0759474	0.028922	PTGS2	1
GO:0047497	mitochondrion transport along microtubule	1/42	22/18670	0.0483661	0.0759474	0.028922	HIF1A	1
GO:0048305	immunoglobulin secretion	1/42	22/18670	0.0483661	0.0759474	0.028922	TNF	1
GO:0060390	regulation of SMAD protein signal transduction	1/42	22/18670	0.0483661	0.0759474	0.028922	PARP1	1
GO:0060575	intestinal epithelial cell differentiation	1/42	22/18670	0.0483661	0.0759474	0.028922	HIF1A	1
GO:0071404	cellular response to low-density lipoprotein particle stimulus	1/42	22/18670	0.0483661	0.0759474	0.028922	PPARG	1
GO:0090189	regulation of branching involved in ureteric bud morphogenesis	1/42	22/18670	0.0483661	0.0759474	0.028922	VEGFA	1
GO:0090312	positive regulation of protein deacetylation	1/42	22/18670	0.0483661	0.0759474	0.028922	VEGFA	1
GO:1901984	negative regulation of protein acetylation	1/42	22/18670	0.0483661	0.0759474	0.028922	GSK3B	1
GO:0001764	neuron migration	2/42	157/18670	0.0485953	0.0762657	0.0290433	BAX/VEGFA	2
GO:0009132	nucleoside diphosphate metabolic process	2/42	158/18670	0.0491496	0.0770099	0.0293267	BAD/HIF1A	2
GO:0016482	cytosolic transport	2/42	158/18670	0.0491496	0.0770099	0.0293267	MAPK1/MAPK3	2
GO:0060402	calcium ion transport into cytosol	2/42	158/18670	0.0491496	0.0770099	0.0293267	BAX/BCL2	2
CC
ID	Description	GeneRatio	BgRatio	pvalue	p.adjust	qvalue	geneID	Count
GO:0045121	membrane raft	8/42	315/19717	2.85783e-07	1.6316e-05	1.10409e-05	CASP3/CASP8/HMOX1/MAPK1/MAPK3/NOS3/PTGS2/TNF	8
GO:0098857	membrane microdomain	8/42	316/19717	2.92753e-07	1.6316e-05	1.10409e-05	CASP3/CASP8/HMOX1/MAPK1/MAPK3/NOS3/PTGS2/TNF	8
GO:0098589	membrane region	8/42	328/19717	3.88476e-07	1.6316e-05	1.10409e-05	CASP3/CASP8/HMOX1/MAPK1/MAPK3/NOS3/PTGS2/TNF	8
GO:0005901	caveola	5/42	80/19717	7.32667e-07	2.3079e-05	1.56174e-05	HMOX1/MAPK1/MAPK3/NOS3/PTGS2	5
GO:0044853	plasma membrane raft	5/42	109/19717	3.40258e-06	8.5745e-05	5.80229e-05	HMOX1/MAPK1/MAPK3/NOS3/PTGS2	5
GO:0043209	myelin sheath	3/42	49/19717	0.000154667	0.003248	0.0021979	AKR1B1/BCL2/CA2	3
GO:0005741	mitochondrial outer membrane	4/42	178/19717	0.000549891	0.00929787	0.00629179	BAD/BAX/BCL2/CASP8	4
GO:0031143	pseudopodium	2/42	17/19717	0.000590341	0.00929787	0.00629179	MAPK1/MAPK3	2
GO:0031968	organelle outer membrane	4/42	201/19717	0.000866428	0.0102969	0.00696782	BAD/BAX/BCL2/CASP8	4
GO:0032993	protein-DNA complex	4/42	202/19717	0.000882576	0.0102969	0.00696782	ESR1/FOS/PARP1/TOP1	4
GO:0019867	outer membrane	4/42	203/19717	0.000898934	0.0102969	0.00696782	BAD/BAX/BCL2/CASP8	4
GO:0005667	transcription factor complex	5/42	365/19717	0.00102498	0.0105583	0.0071447	FOS/HIF1A/PARP1/PPARG/RELA	5
GO:0046930	pore complex	2/42	23/19717	0.00108935	0.0105583	0.0071447	BAX/BCL2	2
GO:0001891	phagocytic cup	2/42	27/19717	0.00150317	0.0135285	0.00915465	TLR4/TNF	2
GO:1904813	ficolin-1-rich granule lumen	3/42	124/19717	0.00233039	0.0195753	0.0132464	MAPK1/MMP9/TIMP2	3
GO:0043025	neuronal cell body	5/42	497/19717	0.00393283	0.030971	0.0209578	CASP3/MAPK1/NQO1/TIMP2/TOP1	5
GO:0034774	secretory granule lumen	4/42	321/19717	0.00474215	0.0351477	0.0237842	MAPK1/PRKCD/TIMP2/VEGFA	4
GO:0090575	RNA polymerase II transcription factor complex	3/42	163/19717	0.00502736	0.0351915	0.0238138	FOS/HIF1A/PPARG	3
GO:0060205	cytoplasmic vesicle lumen	4/42	338/19717	0.00568513	0.0361886	0.0244885	MAPK1/PRKCD/TIMP2/VEGFA	4
GO:0031983	vesicle lumen	4/42	339/19717	0.00574422	0.0361886	0.0244885	MAPK1/PRKCD/TIMP2/VEGFA	4
GO:1904724	tertiary granule lumen	2/42	55/19717	0.00612424	0.0367455	0.0248654	MMP9/TIMP2	2
GO:0101002	ficolin-1-rich granule	3/42	185/19717	0.0071321	0.0408475	0.0276411	MAPK1/MMP9/TIMP2	3
GO:0000790	nuclear chromatin	4/42	377/19717	0.00830539	0.0454991	0.0307889	AR/ESR1/HIF1A/RELA	4
GO:0044798	nuclear transcription factor complex	3/42	201/19717	0.00894668	0.0469701	0.0317843	FOS/HIF1A/PPARG	3
GO:0032838	plasma membrane bounded cell projection cytoplasm	3/42	208/19717	0.0098181	0.0494832	0.0334849	AKR1B1/HIF1A/MAPK1	3
GO:0062023	collagen-containing extracellular matrix	4/42	406/19717	0.0106997	0.0518526	0.0350882	ACHE/MMP2/MMP9/TIMP2	4
GO:0005902	microvillus	2/42	83/19717	0.0135168	0.062226	0.0421078	AKR1B1/CA2	2
GO:0120111	neuron projection cytoplasm	2/42	84/19717	0.013828	0.062226	0.0421078	HIF1A/MAPK1	2
GO:0035578	azurophil granule lumen	2/42	91/19717	0.0160923	0.0678323	0.0459016	MAPK1/PRKCD	2
GO:0005911	cell-cell junction	4/42	459/19717	0.0161506	0.0678323	0.0459016	AKR1B1/AKT1/PRKCD/VEGFA	4
GO:0005635	nuclear envelope	4/42	464/19717	0.0167403	0.0680414	0.0460431	BAX/BCL2/MAPK3/PARP1	4
GO:0034663	endoplasmic reticulum chaperone complex	1/42	11/19717	0.0231894	0.0885413	0.0599152	UGT1A1	1
GO:0043220	Schmidt-Lanterman incisure	1/42	11/19717	0.0231894	0.0885413	0.0599152	AKR1B1	1
GO:0030877	beta-catenin destruction complex	1/42	12/19717	0.0252713	0.0909767	0.0615632	GSK3B	1
GO:1990909	Wnt signalosome	1/42	12/19717	0.0252713	0.0909767	0.0615632	GSK3B	1
GO:0043083	synaptic cleft	1/42	14/19717	0.0294221	0.100194	0.0678006	ACHE	1
GO:0043218	compact myelin	1/42	14/19717	0.0294221	0.100194	0.0678006	AKR1B1	1
GO:0043204	perikaryon	2/42	134/19717	0.0330667	0.109642	0.0741939	MAPK1/TOP1	2
GO:0005819	spindle	3/42	347/19717	0.0374394	0.120503	0.0815434	AKT1/BIRC5/MAPK1	3
GO:0005769	early endosome	3/42	350/19717	0.0382549	0.120503	0.0815434	MAPK1/MAPK3/TLR4	3
GO:0005766	primary lysosome	2/42	155/19717	0.0430707	0.129212	0.0874367	MAPK1/PRKCD	2
GO:0042582	azurophil granule	2/42	155/19717	0.0430707	0.129212	0.0874367	MAPK1/PRKCD	2
GO:0042629	mast cell granule	1/42	22/19717	0.0458536	0.134362	0.0909214	AKR1B1	1
GO:0070820	tertiary granule	2/42	164/19717	0.0476633	0.13649	0.0923619	MMP9/TIMP2	2
GO:0097386	glial cell projection	1/42	24/19717	0.0499188	0.137051	0.0927411	AKR1B1	1
MF
ID	Description	GeneRatio	BgRatio	pvalue	p.adjust	qvalue	geneID	Count
GO:0016653	oxidoreductase activity, acting on NAD(P)H, heme protein as acceptor	3/42	13/17697	3.49664e-06	0.000386312	0.000197652	NOS2/NOS3/NQO1	3
GO:0004707	MAP kinase activity	3/42	14/17697	4.44291e-06	0.000386312	0.000197652	MAPK1/MAPK3/MAPK8	3
GO:0019902	phosphatase binding	6/42	185/17697	4.61728e-06	0.000386312	0.000197652	AKT1/BAD/BCL2/MAPK1/MAPK3/PPARG	6
GO:0002020	protease binding	5/42	128/17697	1.2562e-05	0.000788267	0.000403307	BCL2/CASP3/GSK3B/TIMP2/TNF	5
GO:0020037	heme binding	5/42	135/17697	1.62622e-05	0.000816361	0.000417681	CYP19A1/HMOX1/NOS2/NOS3/PTGS2	5
GO:0046906	tetrapyrrole binding	5/42	145/17697	2.29639e-05	0.000960655	0.000491507	CYP19A1/HMOX1/NOS2/NOS3/PTGS2	5
GO:0001085	RNA polymerase II transcription factor binding	5/42	155/17697	3.1642e-05	0.00112167	0.000573888	AR/ESR1/FOS/GSK3B/PPARG	5
GO:0016705	oxidoreductase activity, acting on paired donors, with incorporation or reduction of molecular oxygen	5/42	159/17697	3.57504e-05	0.00112167	0.000573888	CYP19A1/HMOX1/NOS2/NOS3/PTGS2	5
GO:0051059	NF-kappaB binding	3/42	29/17697	4.35081e-05	0.00121339	0.000620817	GSK3B/NFKBIA/RELA	3
GO:0031625	ubiquitin protein ligase binding	6/42	290/17697	5.87345e-05	0.00136603	0.000698915	BCL2/CASP8/GSK3B/HIF1A/NFKBIA/RELA	6
GO:0050662	coenzyme binding	6/42	291/17697	5.98661e-05	0.00136603	0.000698915	ACADM/ALDH2/GPT/NOS2/NOS3/PARP1	6
GO:0004674	protein serine/threonine kinase activity	7/42	439/17697	7.01531e-05	0.00146737	0.000750762	AKT1/GSK3B/MAPK1/MAPK3/MAPK8/PRKCD/TOP1	7
GO:0044389	ubiquitin-like protein ligase binding	6/42	308/17697	8.19312e-05	0.0015819	0.000809361	BCL2/CASP8/GSK3B/HIF1A/NFKBIA/RELA	6
GO:0016651	oxidoreductase activity, acting on NAD(P)H	4/42	107/17697	0.000118463	0.0021105	0.00107981	CBR1/NOS2/NOS3/NQO1	4
GO:0030331	estrogen receptor binding	3/42	42/17697	0.00013379	0.0021105	0.00107981	ESR1/PARP1/PPARG	3
GO:0042826	histone deacetylase binding	4/42	111/17697	0.00013654	0.0021105	0.00107981	HIF1A/MAPK8/PARP1/RELA	4
GO:0004712	protein serine/threonine/tyrosine kinase activity	3/42	43/17697	0.000143587	0.0021105	0.00107981	AKT1/MAPK1/MAPK3	3
GO:0009055	electron transfer activity	4/42	114/17697	0.00015135	0.0021105	0.00107981	AKR1B1/ALDH2/CYP19A1/NQO1	4
GO:0032813	tumor necrosis factor receptor superfamily binding	3/42	46/17697	0.000175746	0.00224011	0.00114612	CASP3/CASP8/TNF	3
GO:0004879	nuclear receptor activity	3/42	47/17697	0.000187419	0.00224011	0.00114612	AR/ESR1/PPARG	3
GO:0098531	transcription factor activity, direct ligand regulated sequence-specific DNA binding	3/42	47/17697	0.000187419	0.00224011	0.00114612	AR/ESR1/PPARG	3
GO:0051400	BH domain binding	2/42	10/17697	0.000244475	0.00266796	0.00136503	BAX/BCL2	2
GO:0070513	death domain binding	2/42	10/17697	0.000244475	0.00266796	0.00136503	BAX/BCL2	2
GO:0003707	steroid hormone receptor activity	3/42	56/17697	0.000315678	0.00330147	0.00168916	AR/ESR1/PPARG	3
GO:0019903	protein phosphatase binding	4/42	140/17697	0.000332543	0.00333873	0.00170822	AKT1/BAD/BCL2/PPARG	4
GO:0097110	scaffold protein binding	3/42	59/17697	0.00036839	0.00355638	0.00181958	CASP8/MAPK3/NOS3	3
GO:0035257	nuclear hormone receptor binding	4/42	152/17697	0.000454231	0.00422266	0.00216047	ESR1/HIF1A/PARP1/PPARG	4
GO:0001228	DNA-binding transcription activator activity, RNA polymerase II-specific	6/42	439/17697	0.000554157	0.00490023	0.00250714	AR/ESR1/FOS/HIF1A/PARP1/RELA	6
GO:0097153	cysteine-type endopeptidase activity involved in apoptotic process	2/42	15/17697	0.000566162	0.00490023	0.00250714	CASP3/CASP8	2
GO:0004708	MAP kinase kinase activity	2/42	16/17697	0.000646069	0.00523107	0.00267641	MAPK1/MAPK3	2
GO:0010181	FMN binding	2/42	16/17697	0.000646069	0.00523107	0.00267641	NOS2/NOS3	2
GO:0005123	death receptor binding	2/42	17/17697	0.00073111	0.00573464	0.00293406	CASP3/CASP8	2
GO:0050660	flavin adenine dinucleotide binding	3/42	79/17697	0.000867077	0.00659504	0.00337427	ACADM/NOS2/NOS3	3
GO:0051427	hormone receptor binding	4/42	185/17697	0.000948763	0.0069294	0.00354534	ESR1/HIF1A/PARP1/PPARG	4
GO:0008013	beta-catenin binding	3/42	82/17697	0.00096625	0.0069294	0.00354534	AR/ESR1/GSK3B	3
GO:0001091	RNA polymerase II basal transcription factor binding	2/42	20/17697	0.0010168	0.00708938	0.00362719	AR/ESR1	2
GO:0033613	activating transcription factor binding	3/42	85/17697	0.00107234	0.00727454	0.00372193	FOS/PPARG/RELA	3
GO:0031406	carboxylic acid binding	4/42	193/17697	0.00111006	0.00733226	0.00375146	NOS2/NOS3/PPARG/UGT1A1	4
GO:0035258	steroid hormone receptor binding	3/42	92/17697	0.00134781	0.00825153	0.00422179	ESR1/PARP1/PPARG	3
GO:0001223	transcription coactivator binding	2/42	23/17697	0.00134786	0.00825153	0.00422179	ESR1/RELA	2
GO:0070412	R-SMAD binding	2/42	23/17697	0.00134786	0.00825153	0.00422179	FOS/PARP1	2
GO:0043177	organic acid binding	4/42	205/17697	0.00138682	0.00828792	0.00424041	NOS2/NOS3/PPARG/UGT1A1	4
GO:0005496	steroid binding	3/42	95/17697	0.00147825	0.00862886	0.00441485	AR/ESR1/UGT1A1	3
GO:0004497	monooxygenase activity	3/42	99/17697	0.00166414	0.00949319	0.00485707	CYP19A1/NOS2/NOS3	3
GO:0071889	14-3-3 protein binding	2/42	29/17697	0.00214355	0.0119562	0.00611727	AKT1/BAD	2
GO:0005164	tumor necrosis factor receptor binding	2/42	31/17697	0.00244769	0.0133559	0.00683336	CASP8/TNF	2
GO:0051721	protein phosphatase 2A binding	2/42	32/17697	0.00260695	0.0139222	0.00712313	AKT1/BCL2	2
GO:0016620	oxidoreductase activity, acting on the aldehyde or oxo group of donors, NAD or NADP as acceptor	2/42	35/17697	0.00311323	0.0162796	0.00832927	AKR1B1/ALDH2	2
GO:0016709	oxidoreductase activity, acting on paired donors, with incorporation or reduction of molecular oxygen, NAD(P)H as one donor, and incorporation of one atom of oxygen	2/42	39/17697	0.00385395	0.0197417	0.0101006	NOS2/NOS3	2
GO:0001784	phosphotyrosine residue binding	2/42	40/17697	0.00405071	0.0203346	0.0104039	MAPK1/MAPK3	2
GO:0043028	cysteine-type endopeptidase regulator activity involved in apoptotic process	2/42	42/17697	0.00445797	0.0216996	0.0111023	BAD/BIRC5	2
GO:0005126	cytokine receptor binding	4/42	286/17697	0.00461363	0.0216996	0.0111023	CASP3/CASP8/TNF/VEGFA	4
GO:0001221	transcription cofactor binding	2/42	43/17697	0.00466843	0.0216996	0.0111023	ESR1/RELA	2
GO:0016903	oxidoreductase activity, acting on the aldehyde or oxo group of donors	2/42	43/17697	0.00466843	0.0216996	0.0111023	AKR1B1/ALDH2	2
GO:0042277	peptide binding	4/42	295/17697	0.00514617	0.0234852	0.0120159	ACHE/NFKBIA/PPARG/TLR4	4
GO:0042805	actinin binding	2/42	46/17697	0.00532686	0.0238757	0.0122157	PPARG/RELA	2
GO:0070888	E-box binding	2/42	50/17697	0.00626707	0.0275971	0.0141197	HIF1A/PPARG	2
GO:0045309	protein phosphorylated amino acid binding	2/42	51/17697	0.00651311	0.028186	0.014421	MAPK1/MAPK3	2
GO:0050661	NADP binding	2/42	52/17697	0.0067635	0.0287735	0.0147216	NOS2/NOS3	2
GO:0043621	protein self-association	2/42	56/17697	0.00780816	0.0321287	0.0164382	ACHE/PPARG	2
GO:0051287	NAD binding	2/42	56/17697	0.00780816	0.0321287	0.0164382	ALDH2/PARP1	2
GO:0050840	extracellular matrix binding	2/42	57/17697	0.00808	0.032711	0.0167362	ACHE/VEGFA	2
GO:0016597	amino acid binding	2/42	59/17697	0.00863633	0.0344082	0.0176045	NOS2/NOS3	2
GO:0016655	oxidoreductase activity, acting on NAD(P)H, quinone or similar compound as acceptor	2/42	60/17697	0.00892078	0.0349862	0.0179003	CBR1/NQO1	2
GO:0017171	serine hydrolase activity	3/42	186/17697	0.00970855	0.0374899	0.0191813	ACHE/MMP2/MMP9	3
GO:0033218	amide binding	4/42	356/17697	0.00987236	0.0375449	0.0192094	ACHE/NFKBIA/PPARG/TLR4	4
GO:0033293	monocarboxylic acid binding	2/42	64/17697	0.0101001	0.0378375	0.0193591	PPARG/UGT1A1	2
GO:0002039	p53 binding	2/42	66/17697	0.0107143	0.0395483	0.0202344	GSK3B/HIF1A	2
GO:0005518	collagen binding	2/42	67/17697	0.0110275	0.0401144	0.020524	ACHE/MMP9	2
GO:0004857	enzyme inhibitor activity	4/42	375/17697	0.0117786	0.0417534	0.0213626	BIRC5/CASP3/TIMP2/UGT1A1	4
GO:0005516	calmodulin binding	3/42	200/17697	0.0118107	0.0417534	0.0213626	AKT1/NOS2/NOS3	3
GO:0070491	repressing transcription factor binding	2/42	71/17697	0.0123202	0.0429188	0.0219589	PPARG/RELA	2
GO:0001098	basal transcription machinery binding	2/42	72/17697	0.0126533	0.0429188	0.0219589	AR/ESR1	2
GO:0001099	basal RNA polymerase II transcription machinery binding	2/42	72/17697	0.0126533	0.0429188	0.0219589	AR/ESR1	2
GO:0001540	amyloid-beta binding	2/42	78/17697	0.0147337	0.0493089	0.0252283	ACHE/TLR4	2
GO:0061134	peptidase regulator activity	3/42	219/17697	0.0150535	0.0497162	0.0254367	BAD/BIRC5/TIMP2	3
GO:0046332	SMAD binding	2/42	80/17697	0.0154579	0.0497426	0.0254502	FOS/PARP1	2
GO:0051117	ATPase binding	2/42	80/17697	0.0154579	0.0497426	0.0254502	AR/ESR1	2
GO:0051219	phosphoprotein binding	2/42	83/17697	0.0165723	0.0526537	0.0269396	MAPK1/MAPK3	2
GO:0016209	antioxidant activity	2/42	86/17697	0.0177201	0.0555969	0.0284455	NQO1/PTGS2	2
GO:0004175	endopeptidase activity	4/42	427/17697	0.0181637	0.0562849	0.0287975	CASP3/CASP8/MMP2/MMP9	4
GO:0004955	prostaglandin receptor activity	1/42	10/17697	0.0234869	0.070181	0.0359073	PPARG	1
GO:0008525	phosphatidylcholine transporter activity	1/42	10/17697	0.0234869	0.070181	0.0359073	ABCB1	1
GO:0035620	ceramide transporter activity	1/42	10/17697	0.0234869	0.070181	0.0359073	ABCB1	1
GO:0042562	hormone binding	2/42	102/17697	0.0243857	0.0704048	0.0360217	ACHE/AR	2
GO:0051087	chaperone binding	2/42	102/17697	0.0243857	0.0704048	0.0360217	BAX/BIRC5	2
GO:0004222	metalloendopeptidase activity	2/42	103/17697	0.0248317	0.0704048	0.0360217	MMP2/MMP9	2
GO:0003995	acyl-CoA dehydrogenase activity	1/42	11/17697	0.0258057	0.0704048	0.0360217	ACADM	1
GO:0004954	prostanoid receptor activity	1/42	11/17697	0.0258057	0.0704048	0.0360217	PPARG	1
GO:0043422	protein kinase B binding	1/42	11/17697	0.0258057	0.0704048	0.0360217	BAD	1
GO:0043560	insulin receptor substrate binding	1/42	11/17697	0.0258057	0.0704048	0.0360217	PRKCD	1
GO:0052650	NADP-retinol dehydrogenase activity	1/42	11/17697	0.0258057	0.0704048	0.0360217	AKR1B1	1
GO:0047485	protein N-terminus binding	2/42	109/17697	0.0275773	0.0720196	0.0368479	PARP1/RELA	2
GO:0004861	cyclin-dependent protein serine/threonine kinase inhibitor activity	1/42	12/17697	0.0281192	0.0720196	0.0368479	CASP3	1
GO:0016004	phospholipase activator activity	1/42	12/17697	0.0281192	0.0720196	0.0368479	CASP3	1
GO:0034452	dynactin binding	1/42	12/17697	0.0281192	0.0720196	0.0368479	GSK3B	1
GO:0042301	phosphate ion binding	1/42	12/17697	0.0281192	0.0720196	0.0368479	RELA	1
GO:0046624	sphingolipid transporter activity	1/42	12/17697	0.0281192	0.0720196	0.0368479	ABCB1	1
GO:0004032	alditol:NADP+ 1-oxidoreductase activity	1/42	13/17697	0.0304273	0.0748751	0.0383089	AKR1B1	1
GO:0005172	vascular endothelial growth factor receptor binding	1/42	13/17697	0.0304273	0.0748751	0.0383089	VEGFA	1
GO:0034236	protein kinase A catalytic subunit binding	1/42	13/17697	0.0304273	0.0748751	0.0383089	GSK3B	1
GO:0042910	xenobiotic transmembrane transporter activity	1/42	13/17697	0.0304273	0.0748751	0.0383089	ABCB1	1
GO:0004197	cysteine-type endopeptidase activity	2/42	116/17697	0.0309277	0.0753676	0.0385609	CASP3/CASP8	2
GO:0016616	oxidoreductase activity, acting on the CH-OH group of donors, NAD or NADP as acceptor	2/42	119/17697	0.0324109	0.0760671	0.0389188	AKR1B1/CBR1	2
GO:0031072	heat shock protein binding	2/42	119/17697	0.0324109	0.0760671	0.0389188	BAX/HIF1A	2
GO:0036041	long-chain fatty acid binding	1/42	14/17697	0.0327301	0.0760671	0.0389188	PPARG	1
GO:0060229	lipase activator activity	1/42	14/17697	0.0327301	0.0760671	0.0389188	CASP3	1
GO:0070330	aromatase activity	1/42	14/17697	0.0327301	0.0760671	0.0389188	CYP19A1	1
GO:0004029	aldehyde dehydrogenase (NAD) activity	1/42	15/17697	0.0350275	0.0778045	0.0398077	ALDH2	1
[truncated: 20 more rows]
