# Supplementary material for: Puerarin: A Potential Therapeutic for Colon Adenocarcinoma (COAD) Patients Suffering From SARS-CoV-2 Infection
Source: Front Pharmacol. 2022 May 23;13:921517. doi: 10.3389/fphar.2022.921517 (PMC9168431; doi:10.3389/fphar.2022.921517)
Supplement: Supplementary file 4 [file Table4.XLSX]

## Sheet: Sheet1
ABCB1
ACADM
ACHE
AKR1B1
AKT1
ALDH2
AR
BAD
BAX
BCL2
BIRC5
CA2
CASP3
CASP8
CBR1
CYP19A1
ESR1
FOS
GPT
GSK3B
HIF1A
HMOX1
MAPK1
MAPK3
MAPK8
MMP2
MMP9
NFKBIA
NOS2
NOS3
NQO1
PARP1
PPARG
PRKCD
PTGS2
RELA
TIMP2
TLR4
TNF
TOP1
UGT1A1
VEGFA
