# Supplementary material for: Puerarin: A Potential Therapeutic for Colon Adenocarcinoma (COAD) Patients Suffering From SARS-CoV-2 Infection
Source: Front Pharmacol. 2022 May 23;13:921517. doi: 10.3389/fphar.2022.921517 (PMC9168431; doi:10.3389/fphar.2022.921517)
Supplement: Supplementary file 5 [file Table1.XLSX]

## Sheet: Sheet1
gene	database
CCL2	CTD
IL6	CTD
TNF	CTD
CXCL8	CTD
IL10	CTD
IL1B	CTD
IL2	CTD
AGT	CTD
CCL3	CTD
CXCL10	CTD
IL7	CTD
UGCG	CTD
MUC1	CTD
CCR2	CTD
CSF3	CTD
BTK	CTD
CRP	CTD
LZTFL1	CTD
TMPRSS2	CTD
PLSCR1	CTD
IL2RA	CTD
CD209	CTD
TMPRSS4	CTD
IFNAR2	CTD
TMEM106B	CTD
ICAM5	CTD
IL10RB	CTD
ATP11A	CTD
BCL11A	CTD
SELE	CTD
ABO	CTD
F8	CTD
FUT2	CTD
HCK	CTD
TYK2	CTD
ACE2	CTD
BSG	CTD
TP53	CTD
NFKBIA	CTD
RELA	CTD
NFKB1	CTD
CASP8	CTD
ABCB1	CTD
CASP3	CTD
PCNA	CTD
AKT1	CTD
NOS2	CTD
BAX	CTD
CDKN1A	CTD
BBC3	CTD
ICAM1	CTD
SOD2	CTD
IL1A	CTD
SERPINE1	CTD
GPT	CTD
FOS	CTD
TGFB1	CTD
COL1A1	CTD
HSPA5	CTD
PPARG	CTD
CCND1	CTD
CYP3A4	CTD
ESR1	CTD
BECN1	CTD
CTSL	CTD
STAT3	CTD
NR1H4	CTD
MCL1	CTD
SRC	CTD
CPT1A	CTD
MAP1LC3B	CTD
CDH1	CTD
HMOX1	CTD
BCL2	CTD
BCL2L1	CTD
PARP1	CTD
STAT1	CTD
ABCC2	CTD
MYC	CTD
CD36	CTD
SQSTM1	CTD
VEGFA	CTD
GLB1	CTD
IFNG	CTD
NOS3	CTD
CS	CTD
HIF1A	CTD
ALB	CTD
RUNX2	CTD
CTSK	CTD
MT2A	CTD
MAP2K1	CTD
PPARA	CTD
CYP27A1	CTD
TLR4	CTD
LEP	CTD
MYH7	CTD
RB1	CTD
MMP9	CTD
FABP5	CTD
MAP2	CTD
CREB1	CTD
CASP7	CTD
MAPK8	CTD
MMP2	CTD
CAT	CTD
EDN1	CTD
INS1	CTD
CASP9	CTD
PTGS2	CTD
DDIT3	CTD
APP	CTD
CTNNB1	CTD
ACTA2	CTD
CASP12	CTD
CYP2D6	CTD
ABCB11	CTD
FAS	CTD
CCNA2	CTD
MKI67	CTD
HSF1	CTD
CYP2C9	CTD
EIF2S1	CTD
ABCB1A	CTD
IL4	CTD
CYP3A23-3A1	CTD
RAF1	CTD
NFE2L2	CTD
TIMP2	CTD
BAK1	CTD
CTSB	CTD
CCND2	CTD
SPIRE1	CTD
ACOX1	CTD
NCF2	CTD
EIF4H	CTD
MAPK3	CTD
JUN	CTD
EGFR	CTD
CADPS	CTD
MAPK1	CTD
RO60	CTD
MAPT	CTD
BDNF	CTD
SCD1	CTD
CXCL1	CTD
MTOR	CTD
EEF1A1	CTD
COL3A1	CTD
COL1A2	CTD
CD74	CTD
TRIB3	CTD
MTTP	CTD
CEBPA	CTD
MT1M	CTD
CYP7A1	CTD
GSR	CTD
VIM	CTD
PENK	CTD
NR3C1	CTD
CYP1B1	CTD
FASLG	CTD
FASN	CTD
HAVCR1	CTD
BIRC5	CTD
RCN2	CTD
MIR379	CTD
VDAC1	CTD
CYP2E1	CTD
MYLK	CTD
GJA1	CTD
CYP1A2	CTD
PRMT5	CTD
ATF4	CTD
FABP4	CTD
IGF1	CTD
MIR151	CTD
GSK3B	CTD
ABCB1B	CTD
CSE1L	CTD
KRT19	CTD
NR1H3	CTD
POLR2A	CTD
MYH11	CTD
MBP	CTD
PPT1	CTD
ATP1A3	CTD
PPM1B	CTD
LMNA	CTD
MPST	CTD
BGLAP	CTD
HK2	CTD
CCNE1	CTD
IGF2	CTD
CEBPB	CTD
REN	CTD
PDGFB	CTD
RHEB	CTD
SNAI1	CTD
STAT4	CTD
MAL	CTD
OPTN	CTD
NEDD4	CTD
DYNC1H1	CTD
ACADS	CTD
BNIP3	CTD
SLC39A10	CTD
CYP2B10	CTD
MAP1LC3A	CTD
NCF1	CTD
NPPB	CTD
MYH10	CTD
HSPA1B	CTD
CCL9	CTD
PTPRD	CTD
FOXO1	CTD
GLUL	CTD
TNFAIP3	CTD
TYMS	CTD
CCL5	CTD
OCLN	CTD
AR	CTD
CXCL2	CTD
HGF	CTD
CYP4A10	CTD
HMGCR	CTD
MIR31	CTD
TJP1	CTD
NDRG1	CTD
ABCB4	CTD
CYB5R3	CTD
HSPA1L	CTD
POSTN	CTD
ALDH1B1	CTD
ELK1	CTD
LAMB1	CTD
NQO2	CTD
ACTB	CTD
ACADL	CTD
ITGAM	CTD
MIR10B	CTD
MT1	CTD
CYBB	CTD
CDKN1B	CTD
FN1	CTD
SREBF1	CTD
EIF4EBP1	CTD
INTS3	CTD
TOP1	CTD
MYH6	CTD
GEM	CTD
KDR	CTD
AHCY	CTD
GADD45A	CTD
CTSD	CTD
PTK2B	CTD
PRKCA	CTD
HNRNPA1	CTD
ERGIC3	CTD
ITGAV	CTD
PRPSAP2	CTD
CLNS1A	CTD
H2AX	CTD
HSP90AA1	CTD
PER3	CTD
TARDBP	CTD
RGS18	CTD
GPX1	CTD
HK1	CTD
ZMPSTE24	CTD
ACACB	CTD
CAMK2A	CTD
NFATC1	CTD
CYP1A1	CTD
HNF1BB	CTD
SUR-7	CTD
LAMC2	CTD
COG1	CTD
U2AF2	CTD
ABCC4	CTD
ANGPTL6	CTD
PDIA6	CTD
APOA1	CTD
GOLGA3	CTD
VIPR2	CTD
ERCC1	CTD
LRP1	CTD
SLC18A2	CTD
CAPN1	CTD
TPM4	CTD
PLPBP	CTD
EGR1	CTD
PINK1	CTD
PRKN	CTD
CYP8B1	CTD
MARCKS	CTD
MMP1	CTD
CCNB1	CTD
RNY5	CTD
PRL	CTD
SLC7A11	CTD
AANAT2	CTD
ARHGAP42A	CTD
CDF-1	CTD
RAB7A	CTD
SFN	CTD
NOB1	CTD
PRLR	CTD
SOD1	CTD
RPL35	CTD
ACTA1	CTD
GATA4	CTD
VPS45	CTD
KIF20A	CTD
MBOAT7	CTD
PRDX6	CTD
TFRC	CTD
ARID3A	CTD
MIR29C	CTD
PDCD4	CTD
UCHL1	CTD
PGD	CTD
RNY3	CTD
FBXO32	CTD
FTL	CTD
GAK	CTD
MTMR6	CTD
IGSF11	CTD
DEF6	CTD
AQP1	CTD
CAMSAP2	CTD
FKBP3	CTD
SCFD2	CTD
MFF	CTD
G6PD	CTD
SCHIP1	CTD
ARPC5L	CTD
ATF2	CTD
SIN3A	CTD
ART3	CTD
ATP1A1	CTD
CSF2	CTD
SLC30A2	CTD
LARP4B	CTD
DAP3	CTD
CXCL5	CTD
IL12B	CTD
COL4A1	CTD
SCCPDH	CTD
PTEN	CTD
LPL	CTD
ENO2	CTD
IL12RB2	CTD
TSC22D1	CTD
SEMA4B	CTD
GATAD2A	CTD
ITPR1	CTD
RBM15	CTD
EHHADH	CTD
NPPC	CTD
SNU13	CTD
ATP2C1	CTD
BRD8	CTD
ME2	CTD
PTGES2	CTD
GCLC	CTD
NDC1	CTD
CKB	CTD
S100A4	CTD
ALPI	CTD
CSF1	CTD
PFKFB2	CTD
MAP2K2	CTD
CSNK2B	CTD
EIF4G3	CTD
MYEF2	CTD
WDR26	CTD
CELSR3	CTD
ACER2	CTD
APEX1	CTD
RGS19	CTD
EHD3	CTD
UPF1	CTD
YPEL1	CTD
ATP6V1C1	CTD
MCM2	CTD
ETF1	CTD
ATG5	CTD
PSMD3	CTD
FGF1	CTD
EPN2	CTD
DDX6	CTD
COX8A	CTD
RAC1	CTD
ABCF2	CTD
DHCR7	CTD
IRF4	CTD
BAZ1B	CTD
GLG1	CTD
OAS1	CTD
BID	CTD
AURKB	CTD
RAB1A	CTD
PKIA	CTD
LAT2	CTD
PLA2G4A	CTD
AP1G1	CTD
INTS6	CTD
GRIN2B	CTD
SLC2A2	CTD
EGF	CTD
IMPA1	CTD
GCNT1	CTD
EDNRB	CTD
TPP2	CTD
EHD1	CTD
EIF4G2	CTD
SESN2	CTD
AHSA1	CTD
MICAL1	CTD
SLC12A5	CTD
ANO1	CTD
CNBP	CTD
NR4A2	CTD
ABCC1	CTD
TRPV2	CTD
NOX2	CTD
GPX4	CTD
LUC7L	CTD
RBMX	CTD
TOMM40	CTD
PDGFRB	CTD
PTK2	CTD
FLT1	CTD
PPP2R1B	CTD
WNK1	CTD
CASP1	CTD
NUP153	CTD
KIF1A	CTD
RNY4	CTD
PZP	CTD
FOXO4	CTD
PTPRN	CTD
TIMP3	CTD
AKT1S1	CTD
TRP53	CTD
COLEC12	CTD
CALR	CTD
CHUK	CTD
KRT8	CTD
CDK2	CTD
NOTCH1	CTD
PDX1	CTD
AOC1	CTD
MPO	CTD
ANXA2	CTD
CSNK1D	CTD
DNM2	CTD
GNG2	CTD
PEA15	CTD
PPM1A	CTD
SEC23B	CTD
PRKCB	CTD
TGM2	CTD
AGXT	CTD
COX6A2	CTD
SPAG9	CTD
APRT	CTD
MTF1	CTD
ARL4C	CTD
MIR34A	CTD
MLEC	CTD
TRPV6	CTD
GPX2	CTD
MTNB	CTD
CYP3A11	CTD
SPTLC2	CTD
LONP1	CTD
MIR155	CTD
RNY1	CTD
ID1	CTD
PDP1	CTD
APOB	CTD
SYT1	CTD
IL17A	CTD
EIF3C	CTD
MMP13	CTD
SPP1	CTD
SYN2	CTD
WIPF1	CTD
E2F1	CTD
NOX4	CTD
TOMM20	CTD
ADM	CTD
DRD4	CTD
MRPS6	CTD
IL4R	CTD
RPS20	CTD
STK39	CTD
GSDME	CTD
LAMA4	CTD
C9ORF78	CTD
IER3	CTD
TLR7	CTD
BAIAP2	CTD
CCNB2	CTD
MT1H	CTD
SOS1	CTD
STX3	CTD
VMP1	CTD
HBEGF	CTD
CYLD	CTD
TESTIN	CTD
CALM3	CTD
CCT7	CTD
HSP70	CTD
NR0B2	CTD
UBE2H	CTD
MYD88	CTD
TRPV1	CTD
CYP3A5	CTD
GSTM3	CTD
PKM	CTD
SLC3A2	CTD
CDK6	CTD
S100G	CTD
MIR216B	CTD
CCN1	CTD
CSNK1A1	CTD
SLC15A1	CTD
UCP3	CTD
DICER1	CTD
INS	CTD
PPARGC1A	CTD
SYNM	CTD
ACADSB	CTD
PIK3C3	CTD
PPP2R1A	CTD
TLN1	CTD
CLCN3	CTD
PDK4	CTD
RPS7	CTD
TLR6	CTD
COX17	CTD
USP7	CTD
PABPC1	CTD
RGS1	CTD
RPS6	CTD
DDX3X	CTD
IL3	CTD
CXADR	CTD
MTB	CTD
MTNA	CTD
PFKL	CTD
PFKM	CTD
BTG2	CTD
CHIL4	CTD
IRF3	CTD
TPD52	CTD
UBE2I	CTD
ALDH2	CTD
ADH5	CTD
SCN5A	CTD
TIMP1	CTD
NLRP3	CTD
TPT1	CTD
ZFP617	CTD
PSMA1	CTD
PSMA4	CTD
SCARB1	CTD
CD14	CTD
SPON1	CTD
CDK1	CTD
C3	CTD
EEF1G	CTD
INCENP	CTD
P4HA2	CTD
PDK2	CTD
RAD23B	CTD
SERPINA3	CTD
ERN1	CTD
IRS1	CTD
TRAF2	CTD
CNN3	CTD
GCLM	CTD
GPC1	CTD
PRDM1	CTD
PRKCD	CTD
MTHFD1	CTD
PDLIM7	CTD
PPM1D	CTD
SNCA	CTD
NR1I2	CTD
NPHS1	CTD
GSTA4	CTD
DEPTOR	CTD
IL1RN	CTD
CYCS	CTD
EIF4B	CTD
NFKBIE	CTD
RPS19	CTD
RRBP1	CTD
ADRB2	CTD
EGLN1	CTD
EIF2AK3	CTD
KNL1	CTD
FLNC	CTD
LMO7	CTD
PPP1R10	CTD
ACE	CTD
ATM	CTD
ACTC1	CTD
ALPL	CTD
EEF2K	CTD
PPIF	CTD
IER5	CTD
MT1G	CTD
DDX58	CTD
FTH1	CTD
MET	CTD
PA2G4	CTD
MBNL2	CTD
PMAIP1	CTD
SLC27A1	CTD
PSMC4	CTD
ELN	CTD
NASP	CTD
AIFM1	CTD
EIF4A1	CTD
MYOF	CTD
VCAM1	CTD
CP	CTD
TRAPPC2B	CTD
FGF7	CTD
ITGA3	CTD
PTMA	CTD
SCARB2	CTD
WT1	CTD
GRB2	CTD
SRSF5	CTD
C4B	CTD
CDCA5	CTD
HBP1	CTD
EFNB2	CTD
LIPE	CTD
PSMC5	CTD
MIR101B	CTD
CSNK2A1	CTD
KLF15	CTD
PROCR	CTD
RYR1	CTD
TWIST1	CTD
IGF1R	CTD
PF4	CTD
RPS6KA3	CTD
ZBTB20	CTD
SEMA3C	CTD
LCK	CTD
MT1E	CTD
SORT1	CTD
ALOX15	CTD
GPR6	CTD
IL15	CTD
PCK1	CTD
ASNS	CTD
CA14	CTD
CACNA1C	CTD
F3	CTD
MIR433	CTD
MXD1	CTD
NOL3	CTD
SNAP25	CTD
APOC3	CTD
SLC5A1	CTD
HSPD1	CTD
L1CAM	CTD
NPC1	CTD
CXCL12	CTD
HYOU1	CTD
NEFM	CTD
NPPA	CTD
RTN4	CTD
SMARCA4	CTD
TSC2	CTD
ATP1A2	CTD
MIR217	CTD
TNFRSF10B	CTD
DCLK1	CTD
PAWR	CTD
OPA1	CTD
CTTN	CTD
CYP4B1	CTD
HRNR	CTD
CD38	CTD
GNRH3	CTD
MIR154	CTD
PNPLA2	CTD
COX4I1	CTD
DLG4	CTD
GUCA2A	CTD
IFNB1	CTD
KIFC1	CTD
ACADVL	CTD
MIR497	CTD
CLIC4	CTD
ITPR3	CTD
YAP1	CTD
EGR3	CTD
ABCA1	CTD
CYP2C29	CTD
GAPDH	CTD
MVP	CTD
RRAD	CTD
SULT1A1	CTD
MYH9	CTD
VRTN	CTD
PLAT	CTD
HSPA8	CTD
MAP3K1	CTD
REN1	CTD
ULK1	CTD
C3ORF14	CTD
CALD1	CTD
DRD2	CTD
NANOG	CTD
GATA6	CTD
HMGA2	CTD
BCL2A1	CTD
LUM	CTD
GLDC	CTD
KRT5	CTD
OGDH	CTD
VCP	CTD
DGAT1	CTD
MIR21	CTD
NF1	CTD
ACSS2	CTD
DUSP10	CTD
ATF5	CTD
FOXE3	CTD
TGIF1	CTD
WNT4	CTD
LAMP2	CTD
NME1	CTD
RCAN1	CTD
CYP2F1	CTD
TNFRSF17	CTD
USP2	CTD
GFAP	CTD
PLG	CTD
PECAM1	CTD
PML	CTD
STAT6	CTD
ACACA	CTD
HSPA4L	CTD
RPS6KB1	CTD
CIDEC	CTD
MIR195	CTD
FKBP4	CTD
RPSA	CTD
XBP1	CTD
ANPEP	CTD
TAP1	CTD
FGF21	CTD
NRF1	CTD
ART1	CTD
LDLR	CTD
MIR451A	CTD
DCD	CTD
PROM1	CTD
TOP2A	CTD
AVP	CTD
TRP63	CTD
ZEB2	CTD
ENO3	CTD
HADHA	CTD
HSPB1	CTD
MAT2A	CTD
MITF	CTD
MIR382	CTD
TUBA4A	CTD
HEXB	CTD
MMP7	CTD
TPX2	CTD
ALX3	CTD
HBB	CTD
PLPP3	CTD
APOE	CTD
ATG7	CTD
EIF4E	CTD
S100B	CTD
HSPA1A	CTD
TNNT2	CTD
CALM1	CTD
MIR330	CTD
IL23R	CTD
SDC4	CTD
ITGB4	CTD
ACP5	CTD
NR1D2	CTD
SPTBN1	CTD
ACOT1	CTD
FADS1	CTD
ACO2	CTD
EMP1	CTD
FOXB1	CTD
IL1RAPL2	CTD
ITGA6	CTD
SLC16A3	CTD
SLC35D3	CTD
STIP1	CTD
MCM7	CTD
AGER	CTD
GSTA5	CTD
HSPA4	CTD
CPT1B	CTD
MCPT8	CTD
NES	CTD
CKMT1A	CTD
NCOA2	CTD
SPIC	CTD
FOXL1	CTD
GUCA2B	CTD
KIF23	CTD
MIR137	CTD
MIR542	CTD
DIABLO	CTD
SLC22A2	CTD
TH	CTD
CDK4	CTD
IL24	CTD
NT5E	CTD
SYP	CTD
VEGFC	CTD
EXOSC1	CTD
POR	CTD
NKX6-2	CTD
RASD1	CTD
SLC30A1	CTD
FADD	CTD
TYR	CTD
GSTP1	CTD
EFNA1	CTD
MIR324	CTD
NPM1	CTD
NRBP1	CTD
SLC20A1	CTD
ADIPOQ	CTD
C18ORF25	CTD
CYP2C11	CTD
EGLN3	CTD
TUBAL3	CTD
AICDA	CTD
UGT1A1	CTD
APOA4	CTD
CCL11	CTD
SOX2	CTD
TTC22	CTD
ABCC3	CTD
CCN2	CTD
CLEC4N	CTD
STC2	CTD
BUB1	CTD
ARNTL	CTD
BRK1	CTD
CD9	CTD
DCAF12L1	CTD
E2F8	CTD
GHR	CTD
MIR196B	CTD
NQO1	CTD
PTPN1	CTD
LRRC24	CTD
MGP	CTD
MIR139	CTD
NTN3	CTD
POU5F1	CTD
AKT2	CTD
CSN2	CTD
GPNMB	CTD
MFN2	CTD
GRK1	CTD
MTHFD2	CTD
SLCO1C1	CTD
ITK	CTD
GH1	CTD
ISG15	CTD
FBH1	CTD
HSPB8	CTD
MIR1224	CTD
UHRF1	CTD
DNAJA1	CTD
MMP23	CTD
SELP	CTD
PTTG1	CTD
SIRT1	CTD
TAF4	CTD
TBCC	CTD
HNF4A	CTD
IDH1	CTD
PDE12	CTD
ABCG1	CTD
MIEF2	CTD
SLC22A8	CTD
CCDC9	CTD
CHTOP	CTD
IRF2BP1	CTD
MIR503	CTD
NFATC2IP	CTD
SOCS2	CTD
THBD	CTD
TUBB3	CTD
MIR425	CTD
NUDT15	CTD
CD19	CTD
CDKN1C	CTD
FBXO43	CTD
MIR212	CTD
BAG3	CTD
CFAP53	CTD
CYP2B2	CTD
ECH1	CTD
FCER1A	CTD
HMG20A	CTD
PNMT	CTD
S100A6	CTD
ALAS1	CTD
MIR107	CTD
MIR191	CTD
CYP2C8	CTD
RETNLG	CTD
HMGB2	CTD
NELFB	CTD
SLC39A3	CTD
ZCCHC3	CTD
AMMECR1L	CTD
CA5A	CTD
GZF1	CTD
KRT9	CTD
LEMD3	CTD
OTUD5	CTD
TXNDC12	CTD
WDR13	CTD
KLF9	CTD
OXA1L	CTD
SLC22A1	CTD
THRSP	CTD
ASS1	CTD
CXCL9	CTD
GGT7	CTD
MIR142	CTD
MRPL53	CTD
TAF1C	CTD
CNMD	CTD
NRP1	CTD
NXPH1	CTD
IRS2	CTD
NEFL	CTD
PDIA3	CTD
STYX	CTD
CPT2	CTD
CYP4A3	CTD
EMID1	CTD
MMP14	CTD
KNG1	CTD
RHOB	CTD
BCORL1	CTD
CHRD	CTD
PGK1	CTD
PYGO1	CTD
SPINK5	CTD
TEX10	CTD
KAT8	CTD
SLC16A1	CTD
CLEC4A3	CTD
COL20A1	CTD
CD68	CTD
MLST8	CTD
SMAD2	CTD
TXNRD1	CTD
AAK1	CTD
ADNP2	CTD
COMMD8	CTD
CYP3A2	CTD
DDX49	CTD
METTL27	CTD
MS4A6B	CTD
PER2	CTD
PSMG3	CTD
ACADM	CTD
DHFR	CTD
FTO	CTD
TFF1	CTD
EXOSC7	CTD
FADS2	CTD
LNPK	CTD
WIPF2	CTD
ANXA3	CTD
EIF2B1	CTD
MCM5	CTD
TP53I11	CTD
ABCG2	CTD
AVL9	CTD
BCL2L15	CTD
CCDC124	CTD
CHAMP1	CTD
GZMK	CTD
HDAC1	CTD
KLRD1	CTD
LRWD1	CTD
TMEM192	CTD
UBE2C	CTD
CA2	CTD
CCL20	CTD
KCNK12	CTD
SLC1A2	CTD
NAMPT	CTD
CCL25	CTD
CYP26A1	CTD
CUBN	CTD
EBF2	CTD
FHIP2A	CTD
GRIPAP1	CTD
JUND	CTD
KRI1	CTD
MIR134	CTD
MIR203	CTD
MRPS9	CTD
MT1L	CTD
PANK4	CTD
SPATS2	CTD
UBE2Q1	CTD
VTA1	CTD
CRLF3	CTD
MTCL1	CTD
NHS	CTD
TNC	CTD
SLC10A1	CTD
TRIM21	CTD
CLDN1	CTD
FOSB	CTD
HSD11B1	CTD
KCNA3	CTD
MAPK9	CTD
SLC12A9	CTD
TNPO3	CTD
CCR9	CTD
DNAJC11	CTD
DOLK	CTD
EMC3	CTD
FAF2	CTD
MIR145	CTD
RAP2C	CTD
CIP2A	CTD
MS4A1	CTD
NACC1	CTD
RIPPLY3	CTD
SLC9A6	CTD
ARHGAP27	CTD
ARNT	CTD
CCNE2	CTD
EDA	CTD
MIR132	CTD
PDE1B	CTD
UNC119	CTD
GST-4	CTD
MUC4	CTD
PIK3R4	CTD
SLAMF7	CTD
TTC9C	CTD
AP3B1	CTD
ARMC1	CTD
ATP2A2	CTD
ISLR2	CTD
MTCH1	CTD
NODAL	CTD
OCRL	CTD
TMEM11	CTD
USP28	CTD
VTI1B	CTD
ALDOA	CTD
KCNH2	CTD
AFP	CTD
AP5Z1	CTD
CEP95	CTD
CYBA	CTD
EDC3	CTD
MCM6	CTD
NCLN	CTD
SLC30A9	CTD
STX4	CTD
TMEM184C	CTD
BAG5	CTD
COPS5	CTD
ISY1	CTD
NTRK2	CTD
POLR2E	CTD
SH3BP1	CTD
SLC12A1	CTD
TOE1	CTD
ATF3	CTD
RAD51	CTD
DNAJB1	CTD
DTX3	CTD
M6PR	CTD
RASIP1	CTD
TICAM2	CTD
BTC	CTD
DNAAF1	CTD
GCN1	CTD
HES1	CTD
KRT2	CTD
MRPS36	CTD
PSAT1	CTD
RAB11FIP5	CTD
SAE1	CTD
SPG21	CTD
TXNDC9	CTD
ZC3H7B	CTD
ZIC3	CTD
CFLAR	CTD
MT1B	CTD
PACSIN1	CTD
KLF6	CTD
BMP8B	CTD
FAM120C	CTD
HBA2	CTD
LGALS3	CTD
MIR130A	CTD
RPS6KB2	CTD
SOX12	CTD
AQP2	CTD
BLK	CTD
ERI1	CTD
GOLGA2	CTD
LRRC8E	CTD
LSM12	CTD
SAFB2	CTD
TNFSF11	CTD
INSR	CTD
PALM	CTD
PAX8	CTD
RARA	CTD
HSPH1	CTD
INSM1	CTD
MAB21L2	CTD
MIR183	CTD
PACC1	CTD
SULT2A2	CTD
MPHOSPH8	CTD
MYL7	CTD
NPHS2	CTD
PIP4P1	CTD
ARHGAP31	CTD
ARL2	CTD
FUBP3	CTD
IL32	CTD
MINK1	CTD
MORF4L1	CTD
PAX2	CTD
POGZ	CTD
RANBP6	CTD
TMEM160	CTD
ACLY	CTD
JAK2	CTD
PLIN2	CTD
STMN3	CTD
SYT4	CTD
TPM1	CTD
GFER	CTD
MIR15B	CTD
MIR214	CTD
MIR30E	CTD
MT2	CTD
MZF1	CTD
NIPA1	CTD
PHGDH	CTD
SAMD8	CTD
THAP1	CTD
VPS8	CTD
ADAMTSL2	CTD
CHMP4B	CTD
DTD1	CTD
IGSF8	CTD
ISL1	CTD
LGALS7	CTD
MAVS	CTD
MRPL58	CTD
NPY	CTD
SEC11A	CTD
SNW1	CTD
SSH2	CTD
TREM1	CTD
CDC20	CTD
PTS	CTD
SLC6A3	CTD
SRSF9	CTD
TMEM214	CTD
TRHDE	CTD
ARL6IP4	CTD
CPSF1	CTD
LRSAM1	CTD
NUDT19	CTD
POU4F2	CTD
RHOT1	CTD
TLR9	CTD
CXCL6	CTD
CYP2D9	CTD
IL1R1	CTD
MOB4	CTD
PPP1R3G	CTD
SCAMP5	CTD
AASDHPPT	CTD
GRSF1	CTD
HPS5	CTD
MAGOHB	CTD
MED23	CTD
NOS1	CTD
SUPV3L1	CTD
ARCN1	CTD
DHX29	CTD
MAP1S	CTD
PARN	CTD
RAB12	CTD
RRP1	CTD
SLC14A2	CTD
SLC30A5	CTD
TSNAX	CTD
VPS33B	CTD
CANT1	CTD
FRS2	CTD
ISL2	CTD
KCNG3	CTD
S100A9	CTD
HOXB2	CTD
MYOM2	CTD
NEDD8	CTD
PLVAP	CTD
POFUT2	CTD
SLC30A4	CTD
TERT	CTD
TSR1	CTD
TXNIP	CTD
CLEC4D	CTD
STRAP	CTD
CSRNP2	CTD
MAML1	CTD
MIR99A	CTD
MT1A	CTD
POLD2	CTD
SULT4A1	CTD
TRIM11	CTD
COL2A1	CTD
FAU	CTD
GMPPA	CTD
JAK3	CTD
PPHLN1	CTD
PYCR2	CTD
STX6	CTD
ACTR1A	CTD
CDX2	CTD
CRYZL1	CTD
DYM	CTD
DYNLT1	CTD
FABP1	CTD
GET1	CTD
KRT80	CTD
PHPT1	CTD
SFMBT2	CTD
STXBP5	CTD
TSPAN14	CTD
DCAF8	CTD
IDI1	CTD
SATB1	CTD
ATF6	CTD
BCAS2	CTD
CLPTM1L	CTD
CRIPT	CTD
LEPROTL1	CTD
MOG	CTD
MYDGF	CTD
PSMD9	CTD
WNT2B	CTD
CEBPD	CTD
CHMP2A	CTD
COQ9	CTD
GSPT2	CTD
ID2	CTD
NAPA	CTD
PFDN4	CTD
TMEM165	CTD
WDR45B	CTD
CLIC6	CTD
FEM1C	CTD
MAS1	CTD
MIB1	CTD
MIR150	CTD
MPHOSPH6	CTD
PEG3	CTD
PXK	CTD
TMC4	CTD
WDR46	CTD
ATP6V1E1	CTD
CD28	CTD
DDX23	CTD
MRPS17	CTD
SLCO2B1	CTD
TM9SF2	CTD
CEP170	CTD
CFDP1	CTD
CGGBP1	CTD
DDX20	CTD
DDX50	CTD
EXOC8	CTD
PTPN23	CTD
S100A16	CTD
TRIM29	CTD
TXN	CTD
UBXN1	CTD
YLPM1	CTD
CD84	CTD
HSP90B1	CTD
IL9	CTD
MFAP3L	CTD
SYNGR3	CTD
TMEM100	CTD
ITCH	CTD
KRAS	CTD
MAGT1	CTD
RAB21	CTD
SDF4	CTD
TOM1	CTD
BATF	CTD
CNOT7	CTD
CORO6	CTD
IFT57	CTD
KMT2B	CTD
LECT2	CTD
MINPP1	CTD
PCNP	CTD
PTPN22	CTD
TMEM14C	CTD
TMEM39A	CTD
MIR200B	CTD
NDUFB10	CTD
RORB	CTD
SENP6	CTD
TEAD1	CTD
WAS	CTD
BSPRY	CTD
OXSR1	CTD
RGS11	CTD
RHO	CTD
RPL38	CTD
SP1	CTD
STX16	CTD
ARG1	CTD
ARL8A	CTD
DNPEP	CTD
EIF3M	CTD
IGFBP1	CTD
KLK8	CTD
LRRC1	CTD
NCOA5	CTD
PDAP1	CTD
XRN1	CTD
ZDHHC14	CTD
DPP8	CTD
JCHAIN	CTD
MNT	CTD
MRE11	CTD
NUFIP2	CTD
SEC24A	CTD
SLC38A5	CTD
SOX3	CTD
UBE2M	CTD
WDR72	CTD
XCL1	CTD
CLINT1	CTD
DCAF7	CTD
IWS1	CTD
MAGEE1	CTD
MIR221	CTD
MMGT1	CTD
NUTF2	CTD
PGAM5	CTD
PPP1R9B	CTD
PPP6R3	CTD
RIC8A	CTD
SCYL1	CTD
SLC35E1	CTD
STT3B	CTD
TAOK3	CTD
TF	CTD
UBE2G1	CTD
UBR1	CTD
COX7A2L	CTD
GNPAT	CTD
GTF2A1	CTD
HBS1L	CTD
LRRC8A	CTD
MGMT	CTD
NUDT16L1	CTD
RBM22	CTD
SAP30	CTD
SUGT1	CTD
HACD3	CTD
IFNA1	CTD
JMY	CTD
MUC2	CTD
SERINC1	CTD
AGO1	CTD
EHBP1L1	CTD
EIF3F	CTD
EXOC7	CTD
GTPBP1	CTD
HIF1AN	CTD
IARS2	CTD
IL5	CTD
MIR192	CTD
NFYC	CTD
PHC3	CTD
POLR1A	CTD
TOR1AIP1	CTD
UBE2A	CTD
VPS33A	CTD
ARFGEF2	CTD
CBX3	CTD
CLASP1	CTD
COPG1	CTD
DCTN1	CTD
ITPA	CTD
RMND5A	CTD
RPL34	CTD
SIL1	CTD
SLC39A1	CTD
SRPRA	CTD
WAPL	CTD
HLA-C	CTD
TAGLN3	CTD
ACSL1	CTD
ATG4B	CTD
B3GALT6	CTD
CTH	CTD
DOCK6	CTD
MANSC1	CTD
MIR146A	CTD
RLIM	CTD
SAP30BP	CTD
SART1	CTD
SFTPC	CTD
SUMF1	CTD
TTR	CTD
VPS26A	CTD
MMP3	CTD
MTA2	CTD
PRSS1	CTD
SCG5	CTD
TOR1B	CTD
APPL1	CTD
ASAH2	CTD
BAG6	CTD
CCNY	CTD
CLN6	CTD
ERGIC1	CTD
FUCA2	CTD
IBSP	CTD
IGHM	CTD
IPO4	CTD
KRTCAP2	CTD
MIR200C	CTD
NELFA	CTD
NLRX1	CTD
PAK4	CTD
PES1	CTD
RANBP2	CTD
SAMM50	CTD
SF3B1	CTD
TMEM117	CTD
XPO7	CTD
YIPF5	CTD
BLMH	CTD
ITM2C	CTD
SNRNP70	CTD
ANXA1	CTD
LAPTM5	CTD
ATE1	CTD
BMS1	CTD
CD2BP2	CTD
CYRIA	CTD
GABRP	CTD
GLT8D1	CTD
HTRA3	CTD
MPC2	CTD
PIK3R1	CTD
RAB5B	CTD
UBR2	CTD
VPS29	CTD
AFDN	CTD
AQP5	CTD
CA9	CTD
CYP2A4	CTD
DIAPH1	CTD
DYNC1LI2	CTD
GJC1	CTD
L2HGDH	CTD
PDGFD	CTD
PPP1R18	CTD
PRF1	CTD
RABEP1	CTD
SLC33A1	CTD
SSB	CTD
UBE2L3	CTD
WNT10B	CTD
CDYL	CTD
ENO1	CTD
KITL	CTD
SORCS2	CTD
APAF1	CTD
ATP5PO	CTD
CA1	CTD
CAMK1	CTD
COMP	CTD
CUL4B	CTD
CYFIP1	CTD
DDX56	CTD
DENR	CTD
ESYT2	CTD
GOLPH3	CTD
IL13	CTD
MN1	CTD
MRPL38	CTD
PATL1	CTD
RNH1	CTD
RPL19	CTD
RRM2	CTD
SCFD1	CTD
TBCB	CTD
CELA1	CTD
CXCR4	CTD
SOCS3	CTD
WNT7B	CTD
GFM1	CTD
GNRHR	CTD
GPM6B	CTD
ING1	CTD
LRATD1	CTD
MEOX2	CTD
MIR30A	CTD
OGN	CTD
P3H3	CTD
PIMREG	CTD
PIP4K2B	CTD
RAB15	CTD
TBL1X	CTD
TXNRD3	CTD
UBA2	CTD
CDH4	CTD
CIITA	CTD
ERBB2	CTD
FKBP2	CTD
FNIP1	CTD
FOXJ1	CTD
ILF2	CTD
PRCP	CTD
RAB3A	CTD
S100A3	CTD
SLC30A7	CTD
STK26	CTD
UPF2	CTD
ISCA1	CTD
NARF	CTD
TGFB2	CTD
TRAM2	CTD
TRIAP1	CTD
TSLP	CTD
ACBD5	CTD
CHD1L	CTD
CHGB	CTD
CMTM6	CTD
GXYLT1	CTD
KCTD5	CTD
MRPL17	CTD
NFASC	CTD
POLE3	CTD
PRDX1	CTD
RIN1	CTD
SPG7	CTD
TNKS1BP1	CTD
TUBGCP3	CTD
FADS3	CTD
FOXD1	CTD
LCN2	CTD
RFX4	CTD
RNF213	CTD
SLCO1A2	CTD
USPL1	CTD
BCL2L11	CTD
CCL1	CTD
DCTD	CTD
ESYT1	CTD
GLTP	CTD
KCNJ5	CTD
MTRR	CTD
NAE1	CTD
PGLS	CTD
SLC2A4	CTD
SPR	CTD
TWF2	CTD
ASIC5	CTD
CFTR	CTD
GABPA	CTD
HERC4	CTD
IFNA2	CTD
SEC13	CTD
SMAD3	CTD
TYRP1	CTD
VPS37B	CTD
LARP1	CTD
NCF4	CTD
SCN1A	CTD
ABHD11	CTD
ALOX5	CTD
BPNT2	CTD
DYNLL2	CTD
FNTA	CTD
GALM	CTD
HILPDA	CTD
IPO9	CTD
MIR22	CTD
MRPL18	CTD
NUDC	CTD
RTKN	CTD
SNX9	CTD
SURF1	CTD
TRMT1	CTD
AP2B1	CTD
DKK2	CTD
NEUROD1	CTD
NLRP12	CTD
SETX	CTD
CIAPIN1	CTD
GALNT12	CTD
GRIK3	CTD
MAP7D1	CTD
POU2F1	CTD
RSF1	CTD
TNK2	CTD
WDFY1	CTD
CDC42BPB	CTD
CES2C	CTD
GALNT7	CTD
PABPN1	CTD
SMYD2	CTD
ABCC8	CTD
BHLHE41	CTD
EVI2A	CTD
EXOSC4	CTD
GFUS	CTD
HEPH	CTD
IMPDH1	CTD
ISOC1	CTD
MACROH2A1	CTD
MPP2	CTD
PRKAG1	CTD
SNRPE	CTD
SPCS2	CTD
TAF15	CTD
TMEM33	CTD
HPGDS	CTD
MAP4K1	CTD
NGF	CTD
PDLIM3	CTD
SMURF2	CTD
AARS1	CTD
DNMT1	CTD
EEA1	CTD
FOSL1	CTD
GZMBL1	CTD
ITIH5	CTD
NHSL1	CTD
NMNAT1	CTD
PLCB3	CTD
SAR1A	CTD
SH3GL2	CTD
SNRK	CTD
SSRP1	CTD
TBC1D5	CTD
THRAP3	CTD
TRIM25	CTD
GCNT2	CTD
GPR137B	CTD
GZMB	CTD
SMOC2	CTD
TCEAL9	CTD
ADAM9	CTD
ALG2	CTD
ANP32B	CTD
APBB1IP	CTD
CSDE1	CTD
DAGLB	CTD
DDX18	CTD
FBXO3	CTD
GANAB	CTD
GRAMD1B	CTD
NAA15	CTD
PITPNA	CTD
SLC25A24	CTD
STT3A	CTD
TIAL1	CTD
TXNDC5	CTD
XRN2	CTD
ZFYVE16	CTD
EI24	CTD
NAB1	CTD
RBL1	CTD
RBPJ	CTD
RPS6KA2	CTD
SHANK3	CTD
SLC39A4	CTD
DPYSL4	CTD
H2AZ2	CTD
MRAS	CTD
SEPTIN11	CTD
SLC10A2	CTD
ABR	CTD
CAMTA1	CTD
CD22	CTD
CKLF	CTD
DCAF11	CTD
DLL4	CTD
FPGS	CTD
HINT3	CTD
HJURP	CTD
LLGL2	CTD
PDCD5	CTD
PDP2	CTD
RBM39	CTD
SRPK1	CTD
UBE2S	CTD
CTSA	CTD
JAK1	CTD
SNAP23	CTD
TBX2	CTD
TUBB4A	CTD
ACTG2	CTD
ANKHD1	CTD
ANTXR1	CTD
ARIH1	CTD
BEX2	CTD
CAPN6	CTD
CDKAL1	CTD
CRKL	CTD
EWSR1	CTD
GTPBP4	CTD
H4C8	CTD
IGSF1	CTD
KCNQ2	CTD
KLC1	CTD
NIP7	CTD
PCBP1	CTD
PCYT1A	CTD
PPP2R5E	CTD
PRPF8	CTD
PTGFRN	CTD
RPS4X	CTD
SLTM	CTD
SNRPG	CTD
TRIM27	CTD
TSC22D2	CTD
TUSC3	CTD
CCT4	CTD
COX6B1	CTD
RSAD2	CTD
YY1	CTD
CAPZB	CTD
CCL24	CTD
CUL1	CTD
GOLM1	CTD
GOLT1B	CTD
IGFBP3	CTD
LEPR	CTD
MICALL1	CTD
MXRA7	CTD
MYO6	CTD
NUP155	CTD
NXN	CTD
P2RY6	CTD
PTHLH	CTD
PTRH1	CTD
RGS17	CTD
S100A13	CTD
SEPHS1	CTD
SRR	CTD
TRIP12	CTD
YRDC	CTD
CYP3A7	CTD
MRPL12	CTD
B3GNT2	CTD
CD34	CTD
CHSY1	CTD
CYP2D22	CTD
DCUN1D4	CTD
DDAH2	CTD
DDB1	CTD
DHTKD1	CTD
GMPPB	CTD
HCFC1	CTD
MCU	CTD
NANS	CTD
NCOA4	CTD
PDHX	CTD
RPIA	CTD
RPL32	CTD
RPS26	CTD
RPTOR	CTD
TDO2	CTD
TPMT	CTD
TWF1	CTD
CLU	CTD
DDIT4	CTD
DSTN	CTD
IL10RA	CTD
NFATC2	CTD
TET2	CTD
ABHD12	CTD
ARMCX3	CTD
BCAM	CTD
CYP2C55	CTD
FAR1	CTD
FBL	CTD
FKBP1B	CTD
FXN	CTD
HKDC1	CTD
HMGB1	CTD
HNRNPF	CTD
MYCL	CTD
NF2	CTD
PITPNM1	CTD
SHISA2	CTD
SLC23A2	CTD
SPAG1	CTD
BNIP3L	CTD
ELOVL3	CTD
GBP1	CTD
IL17RB	CTD
LY86	CTD
PIM3	CTD
CDS2	CTD
CSF2RA	CTD
EML1	CTD
ERMP1	CTD
GLRA1	CTD
NPM3	CTD
PSMD11	CTD
RASGRP1	CTD
RCC2	CTD
SEPTIN8	CTD
SFXN3	CTD
SLC9A3	CTD
SNRPB	CTD
SRPK2	CTD
TCERG1	CTD
TSPAN13	CTD
USP10	CTD
CEL	CTD
APOBEC3B	CTD
ASP	CTD
GCA	CTD
GRM5	CTD
JARID2	CTD
PLAU	CTD
POU2F2	CTD
PRKCG	CTD
ROBO2	CTD
RPL37A	CTD
RPS13	CTD
SALL1	CTD
SMARCE1	CTD
APPL2	CTD
CHTF18	CTD
COX7A2	CTD
CYP2S1	CTD
ECHDC1	CTD
GNB2	CTD
HIP1R	CTD
KEAP1	CTD
LACTB	CTD
LIPA	CTD
PMM2	CTD
SIRT3	CTD
SORBS3	CTD
TBC1D2	CTD
UBE4B	CTD
UQCRFS1	CTD
ATF7IP	CTD
BCL2L13	CTD
EMP3	CTD
HEBP2	CTD
HHEX	CTD
MAPK10	CTD
MIA2	CTD
MLLT11	CTD
NUP98	CTD
PIK3R5	CTD
PPA2	CTD
REL	CTD
RIPK4	CTD
RRAS	CTD
ZRANB2	CTD
CRY2	CTD
ENAH	CTD
EPS15	CTD
GHITM	CTD
IGF2BP2	CTD
PARVA	CTD
PCBP2	CTD
RBL2	CTD
SELENOM	CTD
VGF	CTD
APEH	CTD
AVPI1	CTD
BAG1	CTD
HPD	CTD
INPP1	CTD
MAGI1	CTD
PURA	CTD
XRCC4	CTD
CTPS2	CTD
HLCS	CTD
KPNA4	CTD
MTAP	CTD
ODC1	CTD
OSMR	CTD
PCMT1	CTD
STAMBPL1	CTD
TIMM9	CTD
CACNA1H	CTD
CDKN2A	CTD
DAD1	CTD
FLOT2	CTD
GNAI3	CTD
GRHL1	CTD
HINT1	CTD
NAB2	CTD
PSMB3	CTD
RSL1D1	CTD
BZW2	CTD
CD109	CTD
CSTF3	CTD
LAD1	CTD
MIR122	CTD
MYO1C	CTD
PLIN3	CTD
RPL30	CTD
VAV2	CTD
ADGRG2	CTD
AKR1B7	CTD
ANP32A	CTD
KANK2	CTD
KRT23	CTD
PSMD4	CTD
PTPN6	CTD
RBM25	CTD
TSHZ1	CTD
CD274	CTD
DDIT4L	CTD
JPT1	CTD
MACF1	CTD
PLCD1	CTD
PLEKHA2	CTD
RDH10	CTD
ADAM12	CTD
ARHGEF7	CTD
ARL6IP5	CTD
CDK5	CTD
CES1D	CTD
COX2	CTD
FOXP3	CTD
IL7R	CTD
IRAK3	CTD
LYPLA1	CTD
MAPRE1	CTD
NACC2	CTD
PEMT	CTD
SEMA3E	CTD
SLC12A4	CTD
TNNI2	CTD
WFDC2	CTD
GDI2	CTD
HEN1	CTD
HNRNPR	CTD
LTBP4	CTD
MARS1	CTD
MIR193A-1	CTD
PLOD3	CTD
PTBP3	CTD
RPL7P26	CTD
SAP18	CTD
[truncated: 21,701 more rows]
