# Supplementary material for: Puerarin: A Potential Therapeutic for Colon Adenocarcinoma (COAD) Patients Suffering From SARS-CoV-2 Infection
Source: Front Pharmacol. 2022 May 23;13:921517. doi: 10.3389/fphar.2022.921517 (PMC9168431; doi:10.3389/fphar.2022.921517)
Supplement: Supplementary file 6 [file Table5.XLSX]

## Sheet: Sheet1
Entity 1	Entity 2	Weight	Network group	Network
MMP2	TIMP2	0.008338	Co-expression	Alizadeh-Staudt-2000
MMP9	TIMP2	0.00714668	Co-expression	Alizadeh-Staudt-2000
MMP9	MMP2	0.0064525	Co-expression	Alizadeh-Staudt-2000
BIRC5	CYP19A1	0.00657398	Co-expression	Alizadeh-Staudt-2000
PARP1	BIRC5	0.00791867	Co-expression	Alizadeh-Staudt-2000
PRKCD	MMP2	0.00832718	Co-expression	Alizadeh-Staudt-2000
PRKCD	MMP9	0.00803252	Co-expression	Alizadeh-Staudt-2000
FOS	TNF	0.0195939	Co-expression	Alizadeh-Staudt-2000
NFKBIA	TNF	0.0166285	Co-expression	Alizadeh-Staudt-2000
NFKBIA	FOS	0.0183464	Co-expression	Alizadeh-Staudt-2000
MAPK1	VEGFA	0.0126024	Co-expression	Alizadeh-Staudt-2000
MAPK1	BCL2	0.0107879	Co-expression	Alizadeh-Staudt-2000
RELA	NFKBIA	0.0175255	Co-expression	Alizadeh-Staudt-2000
HIF1A	TNF	0.0224448	Co-expression	Alizadeh-Staudt-2000
HIF1A	FOS	0.0246871	Co-expression	Alizadeh-Staudt-2000
HIF1A	NFKBIA	0.0148692	Co-expression	Alizadeh-Staudt-2000
ESR1	TIMP2	0.0129148	Co-expression	Alizadeh-Staudt-2000
ESR1	MMP2	0.0087015	Co-expression	Alizadeh-Staudt-2000
JUN	CASP8	0.0132669	Co-expression	Alizadeh-Staudt-2000
JUN	FOS	0.0191362	Co-expression	Alizadeh-Staudt-2000
BCL2L1	BAD	0.0200356	Co-expression	Alizadeh-Staudt-2000
MAP2K2	RELA	0.0179052	Co-expression	Alizadeh-Staudt-2000
REL	VEGFA	0.020182	Co-expression	Alizadeh-Staudt-2000
BCL2L11	ABCB1	0.0126462	Co-expression	Alizadeh-Staudt-2000
HSP90AA1	TNF	0.0146874	Co-expression	Alizadeh-Staudt-2000
HSP90AA1	NFKBIA	0.0156378	Co-expression	Alizadeh-Staudt-2000
HSP90AA1	RELA	0.0144774	Co-expression	Alizadeh-Staudt-2000
HSP90AA1	HIF1A	0.0156764	Co-expression	Alizadeh-Staudt-2000
ABCB1	ACHE	0.0126321	Co-expression	Rosenwald-Staudt-2001
HMOX1	ACHE	0.0106685	Co-expression	Rosenwald-Staudt-2001
MMP2	TIMP2	0.00887515	Co-expression	Rosenwald-Staudt-2001
MMP9	TIMP2	0.00664399	Co-expression	Rosenwald-Staudt-2001
MMP9	MMP2	0.00582446	Co-expression	Rosenwald-Staudt-2001
BIRC5	CYP19A1	0.00348316	Co-expression	Rosenwald-Staudt-2001
PARP1	CYP19A1	0.00645279	Co-expression	Rosenwald-Staudt-2001
FOS	TNF	0.0149611	Co-expression	Rosenwald-Staudt-2001
NFKBIA	TNF	0.0111441	Co-expression	Rosenwald-Staudt-2001
NFKBIA	FOS	0.014209	Co-expression	Rosenwald-Staudt-2001
MAPK1	VEGFA	0.0084743	Co-expression	Rosenwald-Staudt-2001
RELA	TNF	0.0123856	Co-expression	Rosenwald-Staudt-2001
RELA	FOS	0.0155911	Co-expression	Rosenwald-Staudt-2001
RELA	NFKBIA	0.0124995	Co-expression	Rosenwald-Staudt-2001
HIF1A	FOS	0.0168651	Co-expression	Rosenwald-Staudt-2001
ESR1	TIMP2	0.0150224	Co-expression	Rosenwald-Staudt-2001
JUN	ABCB1	0.0142605	Co-expression	Rosenwald-Staudt-2001
BCL2L1	PRKCD	0.00950924	Co-expression	Rosenwald-Staudt-2001
REL	MAPK8	0.0182383	Co-expression	Rosenwald-Staudt-2001
HSP90AA1	TOP1	0.0149911	Co-expression	Rosenwald-Staudt-2001
HSP90AA1	NFKBIA	0.00967317	Co-expression	Rosenwald-Staudt-2001
HSP90AA1	RELA	0.0107601	Co-expression	Rosenwald-Staudt-2001
ALDH2	NQO1	0.0130478	Co-expression	Arijs-Rutgeerts-2009
ABCB1	ACADM	0.00194443	Co-expression	Arijs-Rutgeerts-2009
TIMP2	AKR1B1	0.00629992	Co-expression	Arijs-Rutgeerts-2009
HMOX1	ACADM	0.00488788	Co-expression	Arijs-Rutgeerts-2009
PTGS2	TLR4	0.00936695	Co-expression	Arijs-Rutgeerts-2009
MMP2	AKR1B1	0.00569066	Co-expression	Arijs-Rutgeerts-2009
PPARG	CA2	0.0023632	Co-expression	Arijs-Rutgeerts-2009
TNF	PTGS2	0.0130503	Co-expression	Arijs-Rutgeerts-2009
CASP3	CBR1	0.00541805	Co-expression	Arijs-Rutgeerts-2009
MAPK3	PRKCD	0.022061	Co-expression	Arijs-Rutgeerts-2009
NFKBIA	PTGS2	0.0147459	Co-expression	Arijs-Rutgeerts-2009
NFKBIA	TNF	0.0228584	Co-expression	Arijs-Rutgeerts-2009
HIF1A	NOS2	0.00511297	Co-expression	Arijs-Rutgeerts-2009
HIF1A	TOP1	0.00740131	Co-expression	Arijs-Rutgeerts-2009
BID	HIF1A	0.0089942	Co-expression	Arijs-Rutgeerts-2009
JUN	FOS	0.0333087	Co-expression	Arijs-Rutgeerts-2009
MAP2K2	PRKCD	0.0260633	Co-expression	Arijs-Rutgeerts-2009
REL	HIF1A	0.0102668	Co-expression	Arijs-Rutgeerts-2009
AIFM1	BAX	0.00908404	Co-expression	Arijs-Rutgeerts-2009
VEGFA	PTGS2	0.0107922	Co-expression	Wang-Maris-2006
PRKCD	TIMP2	0.0242053	Co-expression	Wang-Maris-2006
CASP3	ACADM	0.0087111	Co-expression	Wang-Maris-2006
NFKBIA	PTGS2	0.0116396	Co-expression	Wang-Maris-2006
NFKBIA	MMP9	0.0173291	Co-expression	Wang-Maris-2006
MAPK1	TIMP2	0.00847042	Co-expression	Wang-Maris-2006
RELA	BAD	0.0210102	Co-expression	Wang-Maris-2006
HIF1A	PTGS2	0.0116423	Co-expression	Wang-Maris-2006
ATF2	ACADM	0.0119202	Co-expression	Wang-Maris-2006
CYP19A1	GPT	0.015584	Co-expression	Perou-Botstein-1999
CASP3	ACADM	0.0139282	Co-expression	Perou-Botstein-1999
FOS	MMP2	0.0134437	Co-expression	Perou-Botstein-1999
NFKBIA	TOP1	0.0191487	Co-expression	Perou-Botstein-1999
ALDH2	AKR1B1	0.0149424	Co-expression	Wang-Cheung-2015
TIMP2	ALDH2	0.00999941	Co-expression	Wang-Cheung-2015
MMP9	CA2	0.00565002	Co-expression	Wang-Cheung-2015
TNF	CA2	0.00724884	Co-expression	Wang-Cheung-2015
CASP3	ACADM	0.0150422	Co-expression	Wang-Cheung-2015
MAPK3	MAPK8	0.00777744	Co-expression	Wang-Cheung-2015
FOS	PTGS2	0.0237474	Co-expression	Wang-Cheung-2015
NFKBIA	CA2	0.00726479	Co-expression	Wang-Cheung-2015
GSK3B	TOP1	0.00608413	Co-expression	Wang-Cheung-2015
GSK3B	MAPK8	0.00962261	Co-expression	Wang-Cheung-2015
ENTPD5	GSK3B	0.0112267	Co-expression	Wang-Cheung-2015
ACTN4	AKR1B1	0.00251375	Co-expression	Wang-Cheung-2015
ACTN4	HMOX1	0.00277745	Co-expression	Wang-Cheung-2015
ACTN4	RELA	0.00194769	Co-expression	Wang-Cheung-2015
ACTN4	GSK3B	0.00188756	Co-expression	Wang-Cheung-2015
ACTN4	BCL2L1	0.00479398	Co-expression	Wang-Cheung-2015
ACTN4	MAP2K2	0.00453319	Co-expression	Wang-Cheung-2015
ACTN4	TMBIM6	0.00471445	Co-expression	Wang-Cheung-2015
ACTN4	ENTPD5	0.00339687	Co-expression	Wang-Cheung-2015
CBR1	NQO1	0.012299	Co-expression	Ramaswamy-Golub-2001
ALDH2	NQO1	0.0131311	Co-expression	Ramaswamy-Golub-2001
PTGS2	CA2	0.0121161	Co-expression	Ramaswamy-Golub-2001
FOS	PTGS2	0.0139077	Co-expression	Ramaswamy-Golub-2001
NFKBIA	PTGS2	0.00956047	Co-expression	Ramaswamy-Golub-2001
AKT1	TIMP2	0.0119361	Co-expression	Ramaswamy-Golub-2001
AKT1	MAPK3	0.00305369	Co-expression	Ramaswamy-Golub-2001
AKT1	NFKBIA	0.00591514	Co-expression	Ramaswamy-Golub-2001
RELA	MAPK3	0.0072604	Co-expression	Ramaswamy-Golub-2001
RELA	AKT1	0.0134746	Co-expression	Ramaswamy-Golub-2001
JUN	FOS	0.0167299	Co-expression	Ramaswamy-Golub-2001
TMBIM6	TOP1	0.0127323	Co-expression	Ramaswamy-Golub-2001
REL	HMOX1	0.0126094	Co-expression	Ramaswamy-Golub-2001
REL	NFKBIA	0.00795092	Co-expression	Ramaswamy-Golub-2001
MMP9	ABCB1	0.0132389	Co-expression	Ross-Perou-2001
FOS	TOP1	0.0190876	Co-expression	Ross-Perou-2001
MAPK1	MMP9	0.0155979	Co-expression	Ross-Perou-2001
RELA	BAD	0.018529	Co-expression	Ross-Perou-2001
GSK3B	VEGFA	0.0174117	Co-expression	Ross-Perou-2001
PHLPP1	CASP3	0.0161824	Co-expression	Ross-Perou-2001
FAS	PTGS2	0.0117296	Co-expression	Ross-Perou-2001
SFPQ	BCL2	0.0147968	Co-expression	Ross-Perou-2001
NQO1	AKR1B1	0.0379482	Co-expression	Innocenti-Brown-2011
CA2	ALDH2	0.0187973	Co-expression	Innocenti-Brown-2011
TIMP2	AKR1B1	0.00508568	Co-expression	Innocenti-Brown-2011
NOS2	PTGS2	0.00895292	Co-expression	Innocenti-Brown-2011
PRKCD	TIMP2	0.00593456	Co-expression	Innocenti-Brown-2011
TNF	PTGS2	0.00908041	Co-expression	Innocenti-Brown-2011
FOS	PTGS2	0.00791327	Co-expression	Innocenti-Brown-2011
AR	ACADM	0.00384061	Co-expression	Innocenti-Brown-2011
ESR1	ACADM	0.0124261	Co-expression	Innocenti-Brown-2011
JUN	PTGS2	0.0077149	Co-expression	Innocenti-Brown-2011
JUN	FOS	0.0187562	Co-expression	Innocenti-Brown-2011
BCL2L1	AKT1	0.00410174	Co-expression	Innocenti-Brown-2011
BCL2L1	RELA	0.0112953	Co-expression	Innocenti-Brown-2011
ENTPD5	AR	0.00738851	Co-expression	Innocenti-Brown-2011
REL	PTGS2	0.00647591	Co-expression	Innocenti-Brown-2011
REL	JUN	0.0124305	Co-expression	Innocenti-Brown-2011
SIRT3	AR	0.00981779	Co-expression	Innocenti-Brown-2011
AIFM1	ALDH2	0.0102288	Co-expression	Innocenti-Brown-2011
AIFM1	CA2	0.0116659	Co-expression	Innocenti-Brown-2011
CAMKK1	TIMP2	0.00500351	Co-expression	Innocenti-Brown-2011
BCL2L11	PTGS2	0.00910212	Co-expression	Innocenti-Brown-2011
TOP1MT	PARP1	0.0114372	Co-expression	Innocenti-Brown-2011
ATF2	TOP1	0.0122559	Co-expression	Innocenti-Brown-2011
HSP90AA1	JUN	0.0144988	Co-expression	Innocenti-Brown-2011
BCL2	CYP19A1	0.0111615	Co-expression	Perou-Botstein-2000
CASP3	BIRC5	0.00754907	Co-expression	Perou-Botstein-2000
FOS	ABCB1	0.0180677	Co-expression	Perou-Botstein-2000
HIF1A	NQO1	0.0185188	Co-expression	Perou-Botstein-2000
HIF1A	CASP3	0.0187242	Co-expression	Perou-Botstein-2000
ESR1	BCL2	0.00551077	Co-expression	Perou-Botstein-2000
BID	CASP3	0.0180785	Co-expression	Perou-Botstein-2000
JUN	FOS	0.0155054	Co-expression	Perou-Botstein-2000
BCL2L1	BID	0.0154824	Co-expression	Perou-Botstein-2000
MAP2K2	BAD	0.0181913	Co-expression	Perou-Botstein-2000
REL	MMP9	0.0141729	Co-expression	Perou-Botstein-2000
LAMB1	AR	0.00989024	Co-expression	Perou-Botstein-2000
FAS	CA2	0.0121838	Co-expression	Perou-Botstein-2000
FAS	PTGS2	0.0101757	Co-expression	Perou-Botstein-2000
ACTN4	LAMB1	0.00865644	Co-expression	Perou-Botstein-2000
NOS2	ABCB1	0.00810528	Co-expression	Jiang-de Kok-2017
TOP1	ABCB1	0.00686151	Co-expression	Jiang-de Kok-2017
TNF	NOS2	0.0109953	Co-expression	Jiang-de Kok-2017
FOS	VEGFA	0.0154167	Co-expression	Jiang-de Kok-2017
NFKBIA	TOP1	0.00510507	Co-expression	Jiang-de Kok-2017
NFKBIA	TNF	0.0109016	Co-expression	Jiang-de Kok-2017
RELA	TNF	0.0218947	Co-expression	Jiang-de Kok-2017
HIF1A	TOP1	0.00421532	Co-expression	Jiang-de Kok-2017
HIF1A	NFKBIA	0.00504305	Co-expression	Jiang-de Kok-2017
JUN	FOS	0.0134737	Co-expression	Jiang-de Kok-2017
TMBIM6	BAD	0.0150256	Co-expression	Jiang-de Kok-2017
FAS	ABCB1	0.0155116	Co-expression	Jiang-de Kok-2017
FAS	CASP3	0.0228615	Co-expression	Jiang-de Kok-2017
ABCB1	AKR1B1	0.0041847	Co-expression	Dobbin-Giordano-2005
PARP1	BAX	0.0185098	Co-expression	Dobbin-Giordano-2005
CASP8	TOP1	0.0209897	Co-expression	Dobbin-Giordano-2005
MAPK3	MAPK8	0.0278192	Co-expression	Dobbin-Giordano-2005
FOS	MMP2	0.0107163	Co-expression	Dobbin-Giordano-2005
BID	GSK3B	0.019641	Co-expression	Dobbin-Giordano-2005
JUN	MMP2	0.0111538	Co-expression	Dobbin-Giordano-2005
BCL2L1	PPARG	0.0117323	Co-expression	Dobbin-Giordano-2005
REL	FOS	0.0230385	Co-expression	Dobbin-Giordano-2005
LAMB1	JUN	0.0240034	Co-expression	Dobbin-Giordano-2005
HSP90AA1	PPARG	0.0112893	Co-expression	Dobbin-Giordano-2005
CA2	ALDH2	0.00767792	Co-expression	Rieger-Chu-2004
VEGFA	CA2	0.0115565	Co-expression	Rieger-Chu-2004
PPARG	NQO1	0.012876	Co-expression	Rieger-Chu-2004
PPARG	CA2	0.0102468	Co-expression	Rieger-Chu-2004
HIF1A	BCL2	0.0156598	Co-expression	Rieger-Chu-2004
LAMB1	NQO1	0.0107292	Co-expression	Rieger-Chu-2004
LAMB1	MMP9	0.0100902	Co-expression	Rieger-Chu-2004
BCL2L11	ABCB1	0.0200573	Co-expression	Rieger-Chu-2004
BCL2L11	JUN	0.019356	Co-expression	Rieger-Chu-2004
ACTN4	PRKCD	0.011272	Co-expression	Rieger-Chu-2004
HMOX2	PRKCD	0.0125876	Co-expression	Rieger-Chu-2004
HSP90AA1	CBR1	0.0155963	Co-expression	Rieger-Chu-2004
MMP9	CA2	0.0248749	Co-expression	Bild-Nevins-2006 B
NFKBIA	PTGS2	0.0205419	Co-expression	Bild-Nevins-2006 B
NFKBIA	TNF	0.0129404	Co-expression	Bild-Nevins-2006 B
HIF1A	VEGFA	0.0130405	Co-expression	Bild-Nevins-2006 B
BID	MAPK1	0.0146335	Co-expression	Bild-Nevins-2006 B
JUN	PTGS2	0.0170568	Co-expression	Bild-Nevins-2006 B
JUN	FOS	0.0228776	Co-expression	Bild-Nevins-2006 B
BCL2L1	TOP1	0.0113408	Co-expression	Bild-Nevins-2006 B
TMBIM6	BCL2L1	0.00862453	Co-expression	Bild-Nevins-2006 B
LAMB1	MMP2	0.00665822	Co-expression	Bild-Nevins-2006 B
FAS	MAPK1	0.0136051	Co-expression	Bild-Nevins-2006 B
BCL2L11	JUN	0.0176685	Co-expression	Bild-Nevins-2006 B
ATF2	MAPK1	0.0139956	Co-expression	Bild-Nevins-2006 B
AKR1B1	GPT	0.00463562	Co-expression	Wu-Garvey-2007
FOS	VEGFA	0.023426	Co-expression	Wu-Garvey-2007
AKT1	AKR1B1	0.00795236	Co-expression	Wu-Garvey-2007
HIF1A	TOP1	0.00922891	Co-expression	Wu-Garvey-2007
TMBIM6	AKR1B1	0.00788268	Co-expression	Wu-Garvey-2007
REL	CASP3	0.0193659	Co-expression	Wu-Garvey-2007
FAS	PTGS2	0.0146443	Co-expression	Wu-Garvey-2007
ACTN4	BCL2	0.0131661	Co-expression	Wu-Garvey-2007
ACTN4	MAP2K2	0.0107488	Co-expression	Wu-Garvey-2007
ATF2	HIF1A	0.00890615	Co-expression	Wu-Garvey-2007
HSP90AA1	ACADM	0.00910189	Co-expression	Wu-Garvey-2007
ABCB1	AKR1B1	0.013048	Co-expression	Roth-Zlotnik-2006
VEGFA	ACADM	0.0129356	Co-expression	Roth-Zlotnik-2006
FOS	PTGS2	0.0163683	Co-expression	Roth-Zlotnik-2006
HIF1A	TOP1	0.0281044	Co-expression	Roth-Zlotnik-2006
JUN	PTGS2	0.0156016	Co-expression	Roth-Zlotnik-2006
JUN	FOS	0.019065	Co-expression	Roth-Zlotnik-2006
AIFM1	ACADM	0.010206	Co-expression	Roth-Zlotnik-2006
VEGFA	TIMP2	0.0128423	Co-expression	Boldrick-Relman-2002
PRKCD	MMP2	0.0105664	Co-expression	Boldrick-Relman-2002
NFKBIA	TNF	0.0152386	Co-expression	Boldrick-Relman-2002
RELA	NFKBIA	0.0174435	Co-expression	Boldrick-Relman-2002
JUN	TNF	0.0154518	Co-expression	Boldrick-Relman-2002
JUN	FOS	0.0184764	Co-expression	Boldrick-Relman-2002
JUN	ESR1	0.0150134	Co-expression	Boldrick-Relman-2002
BCL2L1	TOP1	0.0118387	Co-expression	Boldrick-Relman-2002
BCL2L1	PRKCD	0.00813006	Co-expression	Boldrick-Relman-2002
MAP2K2	AKT1	0.021761	Co-expression	Boldrick-Relman-2002
FAS	RELA	0.0166636	Co-expression	Boldrick-Relman-2002
BCL2L11	PARP1	0.00672599	Co-expression	Boldrick-Relman-2002
HSP90AA1	TOP1	0.0130362	Co-expression	Boldrick-Relman-2002
CA2	CBR1	0.00937199	Co-localization	Schadt-Shoemaker-2004
HMOX1	NOS3	0.0221214	Co-localization	Schadt-Shoemaker-2004
PTGS2	CBR1	0.0104444	Co-localization	Schadt-Shoemaker-2004
ESR1	AR	0.0200313	Co-localization	Schadt-Shoemaker-2004
JUN	ESR1	0.00918143	Co-localization	Schadt-Shoemaker-2004
BCL2L1	BID	0.0170683	Co-localization	Schadt-Shoemaker-2004
ENTPD5	UGT1A1	0.0149728	Co-localization	Schadt-Shoemaker-2004
ENTPD5	CA2	0.0100297	Co-localization	Schadt-Shoemaker-2004
ENTPD5	AR	0.0144839	Co-localization	Schadt-Shoemaker-2004
FAS	CASP8	0.00863071	Co-localization	Schadt-Shoemaker-2004
FAS	HIF1A	0.0194235	Co-localization	Schadt-Shoemaker-2004
HMOX2	CA2	0.0119634	Co-localization	Schadt-Shoemaker-2004
ALDH2	GPT	0.0102632	Co-localization	Johnson-Shoemaker-2003
NOS3	CYP19A1	0.00861372	Co-localization	Johnson-Shoemaker-2003
ABCB1	AKR1B1	0.00629841	Co-localization	Johnson-Shoemaker-2003
TIMP2	CYP19A1	0.00610141	Co-localization	Johnson-Shoemaker-2003
TIMP2	NOS3	0.0158814	Co-localization	Johnson-Shoemaker-2003
BAX	NQO1	0.0100361	Co-localization	Johnson-Shoemaker-2003
CASP3	TOP1	0.0102823	Co-localization	Johnson-Shoemaker-2003
NFKBIA	FOS	0.00721805	Co-localization	Johnson-Shoemaker-2003
AR	ALDH2	0.0101375	Co-localization	Johnson-Shoemaker-2003
ESR1	MMP2	0.00509411	Co-localization	Johnson-Shoemaker-2003
BID	CASP3	0.0138974	Co-localization	Johnson-Shoemaker-2003
BCL2L1	MMP9	0.0103339	Co-localization	Johnson-Shoemaker-2003
BCL2L1	PRKCD	0.00973272	Co-localization	Johnson-Shoemaker-2003
TMBIM6	ALDH2	0.00631725	Co-localization	Johnson-Shoemaker-2003
ENTPD5	ALDH2	0.0126849	Co-localization	Johnson-Shoemaker-2003
LAMB1	MMP2	0.00439578	Co-localization	Johnson-Shoemaker-2003
AIFM1	ACADM	0.0163017	Co-localization	Johnson-Shoemaker-2003
ACTN4	RELA	0.0100834	Co-localization	Johnson-Shoemaker-2003
ATF2	GSK3B	0.0201268	Co-localization	Johnson-Shoemaker-2003
HMOX2	SIRT3	0.0218658	Co-localization	Johnson-Shoemaker-2003
AKT1	NOS3	0.298582	Co-localization	Chen-Huang-2014
AKT1	BAD	0.0978321	Co-localization	Chen-Huang-2014
BID	BAX	0.206044	Co-localization	Chen-Huang-2014
JUN	GSK3B	0.191156	Co-localization	Chen-Huang-2014
BCL2L1	BAD	0.237227	Co-localization	Chen-Huang-2014
BCL2L1	BAX	0.193137	Co-localization	Chen-Huang-2014
BCL2L1	MAPK8	0.0901442	Co-localization	Chen-Huang-2014
BCL2L1	BID	0.122033	Co-localization	Chen-Huang-2014
FAS	MAPK8	0.0686542	Co-localization	Chen-Huang-2014
FAS	BID	0.092941	Co-localization	Chen-Huang-2014
ATF2	MAPK3	0.17917	Co-localization	Chen-Huang-2014
CASP8	BCL2	0.199665	Genetic Interactions	BIOGRID-SMALL-SCALE-STUDIES
RELA	FOS	0.559208	Genetic Interactions	BIOGRID-SMALL-SCALE-STUDIES
RELA	AR	0.155561	Genetic Interactions	BIOGRID-SMALL-SCALE-STUDIES
JUN	RELA	0.253185	Genetic Interactions	BIOGRID-SMALL-SCALE-STUDIES
BCL2L1	CASP8	0.298637	Genetic Interactions	BIOGRID-SMALL-SCALE-STUDIES
MAPK8	BAX	0.114783	Genetic Interactions	IREF-SMALL-SCALE-STUDIES
MAPK8	BCL2	0.145085	Genetic Interactions	IREF-SMALL-SCALE-STUDIES
AKT1	AR	0.45509	Genetic Interactions	IREF-SMALL-SCALE-STUDIES
BID	MAPK8	0.285999	Genetic Interactions	IREF-SMALL-SCALE-STUDIES
BCL2L1	MAPK8	0.229967	Genetic Interactions	IREF-SMALL-SCALE-STUDIES
CYP19A1	ACHE	0.00109345	Genetic Interactions	Lin-Smith-2010
ALDH2	CYP19A1	0.000724594	Genetic Interactions	Lin-Smith-2010
CA2	CBR1	0.00267389	Genetic Interactions	Lin-Smith-2010
ACADM	ALDH2	0.00279338	Genetic Interactions	Lin-Smith-2010
TLR4	CBR1	0.000832172	Genetic Interactions	Lin-Smith-2010
TLR4	ACADM	0.000894246	Genetic Interactions	Lin-Smith-2010
ABCB1	CBR1	0.00122228	Genetic Interactions	Lin-Smith-2010
ABCB1	TLR4	0.000429675	Genetic Interactions	Lin-Smith-2010
NOS2	ABCB1	0.00171041	Genetic Interactions	Lin-Smith-2010
TOP1	ACHE	0.00121413	Genetic Interactions	Lin-Smith-2010
TOP1	CYP19A1	0.000204235	Genetic Interactions	Lin-Smith-2010
TOP1	TLR4	0.000257567	Genetic Interactions	Lin-Smith-2010
TOP1	ABCB1	0.000378309	Genetic Interactions	Lin-Smith-2010
VEGFA	CYP19A1	0.00024582	Genetic Interactions	Lin-Smith-2010
VEGFA	CBR1	0.000881879	Genetic Interactions	Lin-Smith-2010
BAD	CYP19A1	0.000358815	Genetic Interactions	Lin-Smith-2010
BAD	TOP1	0.000398418	Genetic Interactions	Lin-Smith-2010
BAX	CYP19A1	0.000377281	Genetic Interactions	Lin-Smith-2010
BAX	ACADM	0.00145445	Genetic Interactions	Lin-Smith-2010
BAX	TLR4	0.000475803	Genetic Interactions	Lin-Smith-2010
BAX	TOP1	0.000418923	Genetic Interactions	Lin-Smith-2010
PPARG	CBR1	0.0010627	Genetic Interactions	Lin-Smith-2010
PPARG	VEGFA	0.000395891	Genetic Interactions	Lin-Smith-2010
BCL2	TLR4	0.000449481	Genetic Interactions	Lin-Smith-2010
BCL2	TOP1	0.000395748	Genetic Interactions	Lin-Smith-2010
BCL2	PARP1	0.000871549	Genetic Interactions	Lin-Smith-2010
CASP8	TLR4	0.00046641	Genetic Interactions	Lin-Smith-2010
CASP8	PTGS2	0.000755522	Genetic Interactions	Lin-Smith-2010
CASP8	TOP1	0.000410653	Genetic Interactions	Lin-Smith-2010
PRKCD	VEGFA	0.00105688	Genetic Interactions	Lin-Smith-2010
MAPK8	TOP1	0.000544297	Genetic Interactions	Lin-Smith-2010
CASP3	ACADM	0.00225542	Genetic Interactions	Lin-Smith-2010
CASP3	TLR4	0.000737827	Genetic Interactions	Lin-Smith-2010
CASP3	MAPK8	0.00155919	Genetic Interactions	Lin-Smith-2010
MAPK3	CYP19A1	0.000711854	Genetic Interactions	Lin-Smith-2010
FOS	ABCB1	0.00160181	Genetic Interactions	Lin-Smith-2010
MAPK1	NOS3	0.00166581	Genetic Interactions	Lin-Smith-2010
MAPK1	TLR4	0.000471583	Genetic Interactions	Lin-Smith-2010
MAPK1	PPARG	0.00060222	Genetic Interactions	Lin-Smith-2010
MAPK1	PARP1	0.000914407	Genetic Interactions	Lin-Smith-2010
MAPK1	CASP8	0.00075187	Genetic Interactions	Lin-Smith-2010
MAPK1	CASP3	0.0011894	Genetic Interactions	Lin-Smith-2010
RELA	MAPK1	0.00121257	Genetic Interactions	Lin-Smith-2010
GSK3B	ABCB1	0.00139603	Genetic Interactions	Lin-Smith-2010
HIF1A	BAX	0.00207527	Genetic Interactions	Lin-Smith-2010
ESR1	CYP19A1	0.000421324	Genetic Interactions	Lin-Smith-2010
ESR1	CASP8	0.000847153	Genetic Interactions	Lin-Smith-2010
ESR1	TNF	0.0021089	Genetic Interactions	Lin-Smith-2010
ESR1	NFKBIA	0.00312258	Genetic Interactions	Lin-Smith-2010
ESR1	RELA	0.00136624	Genetic Interactions	Lin-Smith-2010
BID	BAX	0.00176172	Genetic Interactions	Lin-Smith-2010
JUN	ACHE	0.00122428	Genetic Interactions	Lin-Smith-2010
JUN	CYP19A1	0.000205942	Genetic Interactions	Lin-Smith-2010
JUN	ABCB1	0.000381472	Genetic Interactions	Lin-Smith-2010
JUN	HMOX1	0.00126805	Genetic Interactions	Lin-Smith-2010
JUN	TOP1	0.000228672	Genetic Interactions	Lin-Smith-2010
JUN	VEGFA	0.000275234	Genetic Interactions	Lin-Smith-2010
JUN	MAPK1	0.000418679	Genetic Interactions	Lin-Smith-2010
JUN	RELA	0.000667815	Genetic Interactions	Lin-Smith-2010
JUN	GSK3B	0.000843843	Genetic Interactions	Lin-Smith-2010
TMBIM6	NOS3	0.00243856	Genetic Interactions	Lin-Smith-2010
TMBIM6	ABCB1	0.00101396	Genetic Interactions	Lin-Smith-2010
TMBIM6	MMP2	0.00241306	Genetic Interactions	Lin-Smith-2010
REL	CYP19A1	0.000494071	Genetic Interactions	Lin-Smith-2010
REL	BCL2	0.000957368	Genetic Interactions	Lin-Smith-2010
LAMB1	BCL2	0.0012041	Genetic Interactions	Lin-Smith-2010
LAMB1	NFKBIA	0.00460546	Genetic Interactions	Lin-Smith-2010
LAMB1	ESR1	0.00142341	Genetic Interactions	Lin-Smith-2010
AIFM1	VEGFA	0.00158709	Genetic Interactions	Lin-Smith-2010
AIFM1	BAX	0.00243583	Genetic Interactions	Lin-Smith-2010
AIFM1	BCL2	0.00230108	Genetic Interactions	Lin-Smith-2010
CAMKK1	MMP9	0.00185905	Genetic Interactions	Lin-Smith-2010
CAMKK1	GSK3B	0.00213602	Genetic Interactions	Lin-Smith-2010
PHLPP1	TOP1	0.000414997	Genetic Interactions	Lin-Smith-2010
PHLPP1	AR	0.00125759	Genetic Interactions	Lin-Smith-2010
PHLPP1	JUN	0.000418466	Genetic Interactions	Lin-Smith-2010
PHLPP1	REL	0.00100393	Genetic Interactions	Lin-Smith-2010
FAS	CBR1	0.0011948	Genetic Interactions	Lin-Smith-2010
FAS	TLR4	0.000420017	Genetic Interactions	Lin-Smith-2010
FAS	TOP1	0.000369806	Genetic Interactions	Lin-Smith-2010
FAS	BAX	0.000683141	Genetic Interactions	Lin-Smith-2010
FAS	JUN	0.000372898	Genetic Interactions	Lin-Smith-2010
FAS	TMBIM6	0.000991172	Genetic Interactions	Lin-Smith-2010
BCL2L11	PPARG	0.00134452	Genetic Interactions	Lin-Smith-2010
ACTN4	CYP19A1	0.000329284	Genetic Interactions	Lin-Smith-2010
ACTN4	ABCB1	0.000609942	Genetic Interactions	Lin-Smith-2010
ACTN4	BCL2	0.000638058	Genetic Interactions	Lin-Smith-2010
ACTN4	CASP8	0.000662089	Genetic Interactions	Lin-Smith-2010
ACTN4	ESR1	0.00075427	Genetic Interactions	Lin-Smith-2010
ACTN4	MAP2K2	0.00143269	Genetic Interactions	Lin-Smith-2010
ACTN4	LAMB1	0.00111246	Genetic Interactions	Lin-Smith-2010
ACTN4	CAMKK1	0.00093325	Genetic Interactions	Lin-Smith-2010
ATF2	ACHE	0.00186401	Genetic Interactions	Lin-Smith-2010
ATF2	TLR4	0.000395434	Genetic Interactions	Lin-Smith-2010
ATF2	TOP1	0.000348162	Genetic Interactions	Lin-Smith-2010
ATF2	PPARG	0.000504975	Genetic Interactions	Lin-Smith-2010
ATF2	JUN	0.000351072	Genetic Interactions	Lin-Smith-2010
HSP90AA1	BAD	0.000818719	Genetic Interactions	Lin-Smith-2010
HSP90AA1	MAPK1	0.00085322	Genetic Interactions	Lin-Smith-2010
HSP90AA1	TMBIM6	0.00124902	Genetic Interactions	Lin-Smith-2010
SFPQ	NQO1	0.00250361	Genetic Interactions	Lin-Smith-2010
SFPQ	CYP19A1	0.000405286	Genetic Interactions	Lin-Smith-2010
SFPQ	CBR1	0.00145396	Genetic Interactions	Lin-Smith-2010
SFPQ	MMP9	0.00144532	Genetic Interactions	Lin-Smith-2010
SFPQ	MAPK1	0.000823944	Genetic Interactions	Lin-Smith-2010
SFPQ	FAS	0.000733848	Genetic Interactions	Lin-Smith-2010
SFPQ	ACTN4	0.000725557	Genetic Interactions	Lin-Smith-2010
PRKCD	NOS3	0.0574163	Pathway	NCI_NATURE
PRKCD	BAD	0.080901	Pathway	NCI_NATURE
TNF	PPARG	0.0338209	Pathway	NCI_NATURE
TNF	CASP8	0.0273985	Pathway	NCI_NATURE
MAPK8	BAX	0.0292422	Pathway	NCI_NATURE
CASP3	BAD	0.0778795	Pathway	NCI_NATURE
CASP3	BAX	0.0462832	Pathway	NCI_NATURE
CASP3	PARP1	0.045904	Pathway	NCI_NATURE
CASP3	BCL2	0.0444008	Pathway	NCI_NATURE
CASP3	PRKCD	0.0316845	Pathway	NCI_NATURE
MAPK3	PRKCD	0.0853779	Pathway	NCI_NATURE
MAPK3	MAPK8	0.0519279	Pathway	NCI_NATURE
FOS	PTGS2	0.0863193	Pathway	NCI_NATURE
FOS	MMP2	0.0182766	Pathway	NCI_NATURE
FOS	PPARG	0.0218216	Pathway	NCI_NATURE
NFKBIA	PRKCD	0.029535	Pathway	NCI_NATURE
NFKBIA	TNF	0.0163275	Pathway	NCI_NATURE
AR	CASP8	0.0138879	Pathway	NCI_NATURE
AR	MAPK8	0.00560953	Pathway	NCI_NATURE
RELA	BAX	0.0253069	Pathway	NCI_NATURE
RELA	MMP9	0.0246035	Pathway	NCI_NATURE
RELA	CASP8	0.0260872	Pathway	NCI_NATURE
RELA	PRKCD	0.0173245	Pathway	NCI_NATURE
RELA	TNF	0.00957734	Pathway	NCI_NATURE
RELA	NFKBIA	0.0155461	Pathway	NCI_NATURE
HIF1A	ABCB1	0.0839304	Pathway	NCI_NATURE
HIF1A	HMOX1	0.0443701	Pathway	NCI_NATURE
HIF1A	NOS2	0.0218871	Pathway	NCI_NATURE
HIF1A	VEGFA	0.0121159	Pathway	NCI_NATURE
HIF1A	FOS	0.00432977	Pathway	NCI_NATURE
ESR1	NOS3	0.0189808	Pathway	NCI_NATURE
ESR1	FOS	0.00388098	Pathway	NCI_NATURE
BID	TNF	0.0282965	Pathway	NCI_NATURE
JUN	ACHE	0.0829044	Pathway	NCI_NATURE
JUN	PTGS2	0.0635467	Pathway	NCI_NATURE
JUN	MMP2	0.0134549	Pathway	NCI_NATURE
JUN	MMP9	0.0122739	Pathway	NCI_NATURE
JUN	PPARG	0.0160647	Pathway	NCI_NATURE
JUN	FOS	0.0030827	Pathway	NCI_NATURE
JUN	AR	0.00242181	Pathway	NCI_NATURE
JUN	HIF1A	0.0031875	Pathway	NCI_NATURE
JUN	ESR1	0.00285711	Pathway	NCI_NATURE
REL	AR	0.0477672	Pathway	NCI_NATURE
AIFM1	BAD	0.358284	Pathway	NCI_NATURE
AIFM1	BAX	0.212926	Pathway	NCI_NATURE
AIFM1	BCL2	0.204266	Pathway	NCI_NATURE
FAS	CASP8	0.0661001	Pathway	NCI_NATURE
BCL2L11	CASP3	0.096556	Pathway	NCI_NATURE
BCL2L11	JUN	0.0263378	Pathway	NCI_NATURE
ATF2	ACHE	0.153929	Pathway	NCI_NATURE
ATF2	NOS2	0.0289333	Pathway	NCI_NATURE
ATF2	MMP2	0.0249819	Pathway	NCI_NATURE
ATF2	BCL2	0.0224872	Pathway	NCI_NATURE
ATF2	FOS	0.00572369	Pathway	NCI_NATURE
ATF2	ESR1	0.00530483	Pathway	NCI_NATURE
ATF2	JUN	0.00421368	Pathway	NCI_NATURE
HSP90AA1	NOS3	0.0371099	Pathway	NCI_NATURE
HSP90AA1	VEGFA	0.0212329	Pathway	NCI_NATURE
HSP90AA1	AR	0.00596109	Pathway	NCI_NATURE
HSP90AA1	AKT1	0.0089762	Pathway	NCI_NATURE
HSP90AA1	HIF1A	0.00784576	Pathway	NCI_NATURE
VEGFA	NOS3	0.0104917	Pathway	Wu-Stein-2010
PPARG	CYP19A1	0.0332826	Pathway	Wu-Stein-2010
PPARG	PTGS2	0.0212806	Pathway	Wu-Stein-2010
PPARG	VEGFA	0.00688381	Pathway	Wu-Stein-2010
PPARG	MMP9	0.0122518	Pathway	Wu-Stein-2010
BCL2	BAD	0.0172433	Pathway	Wu-Stein-2010
BCL2	BAX	0.0317577	Pathway	Wu-Stein-2010
BCL2	PPARG	0.00777989	Pathway	Wu-Stein-2010
CASP8	BCL2	0.0123747	Pathway	Wu-Stein-2010
PRKCD	BAD	0.0137058	Pathway	Wu-Stein-2010
TNF	CASP8	0.00840726	Pathway	Wu-Stein-2010
MAPK8	BAD	0.00806478	Pathway	Wu-Stein-2010
MAPK8	BCL2	0.00591816	Pathway	Wu-Stein-2010
MAPK8	TNF	0.00402076	Pathway	Wu-Stein-2010
CASP3	TOP1	0.0488233	Pathway	Wu-Stein-2010
CASP3	BAD	0.00897597	Pathway	Wu-Stein-2010
CASP3	PARP1	0.0449603	Pathway	Wu-Stein-2010
CASP3	BCL2	0.00658682	Pathway	Wu-Stein-2010
CASP3	CASP8	0.00644161	Pathway	Wu-Stein-2010
CASP3	PRKCD	0.0052355	Pathway	Wu-Stein-2010
MAPK3	BAD	0.00612616	Pathway	Wu-Stein-2010
MAPK3	BCL2	0.00449555	Pathway	Wu-Stein-2010
MAPK3	CASP8	0.00439644	Pathway	Wu-Stein-2010
MAPK3	PRKCD	0.00357326	Pathway	Wu-Stein-2010
MAPK3	MAPK8	0.00210259	Pathway	Wu-Stein-2010
FOS	NQO1	0.0561836	Pathway	Wu-Stein-2010
FOS	CA2	0.16887	Pathway	Wu-Stein-2010
FOS	MMP2	0.00742273	Pathway	Wu-Stein-2010
FOS	PPARG	0.00330474	Pathway	Wu-Stein-2010
FOS	MAPK8	0.00251391	Pathway	Wu-Stein-2010
FOS	MAPK3	0.00190962	Pathway	Wu-Stein-2010
NFKBIA	PRKCD	0.0101622	Pathway	Wu-Stein-2010
NFKBIA	TNF	0.00868617	Pathway	Wu-Stein-2010
NFKBIA	MAPK3	0.00454229	Pathway	Wu-Stein-2010
AR	CASP8	0.0037911	Pathway	Wu-Stein-2010
AR	MAPK8	0.00181309	Pathway	Wu-Stein-2010
MAPK1	BCL2	0.00479469	Pathway	Wu-Stein-2010
MAPK1	CASP8	0.00468898	Pathway	Wu-Stein-2010
MAPK1	TNF	0.00325748	Pathway	Wu-Stein-2010
MAPK1	MAPK3	0.00170344	Pathway	Wu-Stein-2010
MAPK1	FOS	0.00203668	Pathway	Wu-Stein-2010
MAPK1	NFKBIA	0.00484454	Pathway	Wu-Stein-2010
MAPK1	AR	0.0014689	Pathway	Wu-Stein-2010
AKT1	NOS3	0.00474883	Pathway	Wu-Stein-2010
AKT1	BAD	0.00690582	Pathway	Wu-Stein-2010
AKT1	BIRC5	0.00417514	Pathway	Wu-Stein-2010
AKT1	CASP3	0.00263797	Pathway	Wu-Stein-2010
AKT1	MAPK3	0.00180043	Pathway	Wu-Stein-2010
AKT1	FOS	0.00215265	Pathway	Wu-Stein-2010
AKT1	AR	0.00155253	Pathway	Wu-Stein-2010
AKT1	MAPK1	0.00192023	Pathway	Wu-Stein-2010
RELA	AKR1B1	0.0288021	Pathway	Wu-Stein-2010
RELA	NOS3	0.00430815	Pathway	Wu-Stein-2010
RELA	PTGS2	0.0125755	Pathway	Wu-Stein-2010
RELA	NOS2	0.00791369	Pathway	Wu-Stein-2010
RELA	VEGFA	0.00406789	Pathway	Wu-Stein-2010
RELA	MMP9	0.00724006	Pathway	Wu-Stein-2010
RELA	BCL2	0.00459742	Pathway	Wu-Stein-2010
RELA	CASP8	0.00449606	Pathway	Wu-Stein-2010
RELA	PRKCD	0.00365423	Pathway	Wu-Stein-2010
RELA	TNF	0.00312345	Pathway	Wu-Stein-2010
RELA	MAPK3	0.00163336	Pathway	Wu-Stein-2010
RELA	FOS	0.00195289	Pathway	Wu-Stein-2010
RELA	NFKBIA	0.00464522	Pathway	Wu-Stein-2010
RELA	AR	0.00140846	Pathway	Wu-Stein-2010
RELA	MAPK1	0.00174204	Pathway	Wu-Stein-2010
RELA	AKT1	0.00184123	Pathway	Wu-Stein-2010
GSK3B	AR	0.00252475	Pathway	Wu-Stein-2010
GSK3B	AKT1	0.00330051	Pathway	Wu-Stein-2010
HIF1A	ABCB1	0.0235239	Pathway	Wu-Stein-2010
HIF1A	HMOX1	0.021921	Pathway	Wu-Stein-2010
HIF1A	NOS2	0.00958445	Pathway	Wu-Stein-2010
HIF1A	VEGFA	0.00492671	Pathway	Wu-Stein-2010
HIF1A	FOS	0.00236519	Pathway	Wu-Stein-2010
HIF1A	MAPK1	0.00210983	Pathway	Wu-Stein-2010
HIF1A	AKT1	0.00222995	Pathway	Wu-Stein-2010
ESR1	CYP19A1	0.0294124	Pathway	Wu-Stein-2010
ESR1	NOS3	0.00644265	Pathway	Wu-Stein-2010
ESR1	PPARG	0.00422713	Pathway	Wu-Stein-2010
ESR1	FOS	0.00292046	Pathway	Wu-Stein-2010
ESR1	AR	0.00210629	Pathway	Wu-Stein-2010
ESR1	AKT1	0.00275348	Pathway	Wu-Stein-2010
BID	BAD	0.0250061	Pathway	Wu-Stein-2010
BID	BAX	0.0460546	Pathway	Wu-Stein-2010
BID	BCL2	0.0183502	Pathway	Wu-Stein-2010
BID	CASP8	0.0179456	Pathway	Wu-Stein-2010
BID	TNF	0.012467	Pathway	Wu-Stein-2010
JUN	CYP19A1	0.0133135	Pathway	Wu-Stein-2010
JUN	ABCB1	0.0131479	Pathway	Wu-Stein-2010
JUN	TIMP2	0.0127618	Pathway	Wu-Stein-2010
JUN	NOS2	0.0053569	Pathway	Wu-Stein-2010
JUN	MMP2	0.00429768	Pathway	Wu-Stein-2010
JUN	VEGFA	0.00275362	Pathway	Wu-Stein-2010
JUN	MMP9	0.00490091	Pathway	Wu-Stein-2010
JUN	PPARG	0.0019134	Pathway	Wu-Stein-2010
JUN	TNF	0.00211432	Pathway	Wu-Stein-2010
JUN	MAPK8	0.00145553	Pathway	Wu-Stein-2010
JUN	MAPK3	0.00110565	Pathway	Wu-Stein-2010
JUN	FOS	0.00132194	Pathway	Wu-Stein-2010
JUN	AR	0.000953412	Pathway	Wu-Stein-2010
JUN	MAPK1	0.00117922	Pathway	Wu-Stein-2010
JUN	AKT1	0.00124636	Pathway	Wu-Stein-2010
JUN	RELA	0.0011307	Pathway	Wu-Stein-2010
JUN	HIF1A	0.00136942	Pathway	Wu-Stein-2010
JUN	ESR1	0.00169091	Pathway	Wu-Stein-2010
BCL2L1	BAD	0.0247321	Pathway	Wu-Stein-2010
BCL2L1	BAX	0.04555	Pathway	Wu-Stein-2010
BCL2L1	BCL2	0.0181491	Pathway	Wu-Stein-2010
BCL2L1	MAPK3	0.00644797	Pathway	Wu-Stein-2010
BCL2L1	AKT1	0.00726858	Pathway	Wu-Stein-2010
BCL2L1	RELA	0.00659408	Pathway	Wu-Stein-2010
BCL2L1	BID	0.0263196	Pathway	Wu-Stein-2010
MAP2K2	PRKCD	0.0114299	Pathway	Wu-Stein-2010
MAP2K2	MAPK8	0.00672564	Pathway	Wu-Stein-2010
MAP2K2	MAPK3	0.00510893	Pathway	Wu-Stein-2010
MAP2K2	MAPK1	0.00544888	Pathway	Wu-Stein-2010
REL	PTGS2	0.0542373	Pathway	Wu-Stein-2010
REL	NFKBIA	0.0200345	Pathway	Wu-Stein-2010
REL	AR	0.00607462	Pathway	Wu-Stein-2010
REL	RELA	0.0072042	Pathway	Wu-Stein-2010
REL	JUN	0.00487664	Pathway	Wu-Stein-2010
REL	BCL2L1	0.0284398	Pathway	Wu-Stein-2010
LAMB1	CASP3	0.00436094	Pathway	Wu-Stein-2010
AIFM1	BAD	0.0547912	Pathway	Wu-Stein-2010
AIFM1	BAX	0.100911	Pathway	Wu-Stein-2010
AIFM1	PARP1	0.274447	Pathway	Wu-Stein-2010
AIFM1	BCL2	0.0402074	Pathway	Wu-Stein-2010
AIFM1	BCL2L1	0.0576694	Pathway	Wu-Stein-2010
PHLPP1	AKT1	0.171292	Pathway	Wu-Stein-2010
FAS	CASP8	0.0173699	Pathway	Wu-Stein-2010
FAS	TNF	0.012067	Pathway	Wu-Stein-2010
FAS	FOS	0.0075447	Pathway	Wu-Stein-2010
FAS	AKT1	0.00711332	Pathway	Wu-Stein-2010
FAS	BID	0.0257575	Pathway	Wu-Stein-2010
BCL2L11	BAD	0.0703471	Pathway	Wu-Stein-2010
BCL2L11	BCL2	0.0516227	Pathway	Wu-Stein-2010
BCL2L11	MAPK8	0.0241442	Pathway	Wu-Stein-2010
BCL2L11	CASP3	0.0268721	Pathway	Wu-Stein-2010
BCL2L11	BCL2L1	0.0740424	Pathway	Wu-Stein-2010
ACTN4	LAMB1	0.00572617	Pathway	Wu-Stein-2010
ATF2	PTGS2	0.0253812	Pathway	Wu-Stein-2010
ATF2	TNF	0.00630408	Pathway	Wu-Stein-2010
ATF2	MAPK8	0.00433983	Pathway	Wu-Stein-2010
ATF2	MAPK3	0.00329662	Pathway	Wu-Stein-2010
ATF2	FOS	0.00394152	Pathway	Wu-Stein-2010
ATF2	AR	0.00284271	Pathway	Wu-Stein-2010
ATF2	MAPK1	0.00351597	Pathway	Wu-Stein-2010
ATF2	RELA	0.00337132	Pathway	Wu-Stein-2010
ATF2	JUN	0.0022821	Pathway	Wu-Stein-2010
HSP90AA1	NOS3	0.00719407	Pathway	Wu-Stein-2010
HSP90AA1	VEGFA	0.00679287	Pathway	Wu-Stein-2010
HSP90AA1	MAPK3	0.0027275	Pathway	Wu-Stein-2010
HSP90AA1	AR	0.00235196	Pathway	Wu-Stein-2010
HSP90AA1	MAPK1	0.00290899	Pathway	Wu-Stein-2010
HSP90AA1	AKT1	0.00307462	Pathway	Wu-Stein-2010
HSP90AA1	HIF1A	0.00337819	Pathway	Wu-Stein-2010
BAX	BAD	0.109606	Pathway	IMID
BCL2	BAD	0.0788196	Pathway	IMID
BCL2	BAX	0.102672	Pathway	IMID
CASP3	BIRC5	0.145212	Pathway	IMID
BID	BAX	0.203303	Pathway	IMID
BID	BCL2	0.146198	Pathway	IMID
BCL2L1	BAD	0.0987022	Pathway	IMID
BCL2L1	BAX	0.128572	Pathway	IMID
BCL2L1	BID	0.183077	Pathway	IMID
BCL2L11	BAX	0.368969	Pathway	IMID
BCL2L11	BCL2	0.265332	Pathway	IMID
RELA	AR	0.0504208	Pathway	CELL_MAP
ESR1	AR	0.309599	Pathway	CELL_MAP
ATF2	AR	0.309599	Pathway	CELL_MAP
RELA	NFKBIA	0.0676737	Physical Interactions	Banks-Washburn-2016
RELA	MAPK1	0.206187	Physical Interactions	Banks-Washburn-2016
REL	NFKBIA	0.0934081	Physical Interactions	Banks-Washburn-2016
REL	RELA	0.0102148	Physical Interactions	Banks-Washburn-2016
ESR1	TOP1	0.0640184	Physical Interactions	Tarallo-Weisz-2011
ESR1	PARP1	0.0640184	Physical Interactions	Tarallo-Weisz-2011
ESR1	HIF1A	0.0640184	Physical Interactions	Tarallo-Weisz-2011
AIFM1	ESR1	0.0640184	Physical Interactions	Tarallo-Weisz-2011
GSK3B	AKR1B1	0.0747435	Physical Interactions	Li-Hung-2019
GSK3B	PARP1	0.0747435	Physical Interactions	Li-Hung-2019
HMOX2	GSK3B	0.0747435	Physical Interactions	Li-Hung-2019
SFPQ	GSK3B	0.0747435	Physical Interactions	Li-Hung-2019
BCL2	BAX	0.387079	Physical Interactions	IREF-mppi
RELA	NFKBIA	0.643594	Physical Interactions	IREF-mppi
BCL2L1	BAD	0.292893	Physical Interactions	IREF-mppi
TMBIM6	BAD	0.567874	Physical Interactions	IREF-mppi
TMBIM6	BCL2	0.387079	Physical Interactions	IREF-mppi
REL	MAPK8	1	Physical Interactions	IREF-mppi
FAS	CASP8	0.707107	Physical Interactions	IREF-mppi
HSP90AA1	HIF1A	0.343778	Physical Interactions	IREF-mppi
HSP90AA1	ESR1	0.226679	Physical Interactions	IREF-mppi
SFPQ	TOP1	0.707107	Physical Interactions	IREF-mppi
MMP2	TIMP2	0.622893	Physical Interactions	IREF-bind
PARP1	TOP1	0.375799	Physical Interactions	IREF-bind
CASP3	PARP1	0.11338	Physical Interactions	IREF-bind
AR	CASP8	0.117275	Physical Interactions	IREF-bind
AR	CASP3	0.0721646	Physical Interactions	IREF-bind
RELA	FOS	0.0691473	Physical Interactions	IREF-bind
RELA	NFKBIA	0.0434013	Physical Interactions	IREF-bind
BID	BAX	0.184312	Physical Interactions	IREF-bind
JUN	MAPK8	0.0888915	Physical Interactions	IREF-bind
JUN	FOS	0.0434044	Physical Interactions	IREF-bind
JUN	RELA	0.0322015	Physical Interactions	IREF-bind
BCL2L1	BAD	0.070907	Physical Interactions	IREF-bind
BCL2L1	BAX	0.0545982	Physical Interactions	IREF-bind
BCL2L1	BID	0.0686351	Physical Interactions	IREF-bind
MAP2K2	MAPK1	0.58647	Physical Interactions	IREF-bind
TMBIM6	BAD	0.703264	Physical Interactions	IREF-bind
REL	MAPK8	0.537913	Physical Interactions	IREF-bind
PHLPP1	AKT1	0.715141	Physical Interactions	IREF-bind
FAS	CASP8	0.315052	Physical Interactions	IREF-bind
BCL2L11	BCL2L1	0.15306	Physical Interactions	IREF-bind
ATF2	FOS	0.0651929	Physical Interactions	IREF-bind
ATF2	JUN	0.0303599	Physical Interactions	IREF-bind
HSP90AA1	BIRC5	0.483723	Physical Interactions	IREF-bind
HSP90AA1	HIF1A	0.152567	Physical Interactions	IREF-bind
SFPQ	TOP1	0.449881	Physical Interactions	IREF-bind
BCL2	BAD	0.354835	Physical Interactions	IREF-innatedb
MAPK8	BCL2	0.0565518	Physical Interactions	IREF-innatedb
CASP3	CASP8	0.0222427	Physical Interactions	IREF-innatedb
CASP3	MAPK8	0.0150139	Physical Interactions	IREF-innatedb
NFKBIA	CASP3	0.0169655	Physical Interactions	IREF-innatedb
MAPK1	BCL2	0.0381354	Physical Interactions	IREF-innatedb
AKT1	BAD	0.0603616	Physical Interactions	IREF-innatedb
AKT1	BAX	0.0276339	Physical Interactions	IREF-innatedb
AKT1	PRKCD	0.0333692	Physical Interactions	IREF-innatedb
AKT1	CASP3	0.00986217	Physical Interactions	IREF-innatedb
AKT1	AR	0.0180804	Physical Interactions	IREF-innatedb
GSK3B	AKT1	0.0192529	Physical Interactions	IREF-innatedb
HIF1A	AR	0.0466527	Physical Interactions	IREF-innatedb
ESR1	MAPK1	0.0309994	Physical Interactions	IREF-innatedb
BID	CASP8	0.100057	Physical Interactions	IREF-innatedb
JUN	MAPK8	0.0284025	Physical Interactions	IREF-innatedb
JUN	FOS	0.146442	Physical Interactions	IREF-innatedb
BCL2L1	BAD	0.378902	Physical Interactions	IREF-innatedb
BCL2L1	BAX	0.173463	Physical Interactions	IREF-innatedb
BCL2L1	MAPK8	0.0603875	Physical Interactions	IREF-innatedb
MAP2K2	MAPK3	0.287107	Physical Interactions	IREF-innatedb
BCL2L11	MAPK8	0.0659208	Physical Interactions	IREF-innatedb
BCL2L11	AKT1	0.0433012	Physical Interactions	IREF-innatedb
ACTN4	NOS3	0.347903	Physical Interactions	IREF-innatedb
HSP90AA1	AKT1	0.018486	Physical Interactions	IREF-innatedb
RELA	NFKBIA	0.410636	Physical Interactions	Hein-Mann-2015
JUN	FOS	0.1045	Physical Interactions	Hein-Mann-2015
BCL2L1	BAX	0.265078	Physical Interactions	Hein-Mann-2015
REL	NFKBIA	0.410636	Physical Interactions	Hein-Mann-2015
PHLPP1	MAPK8	0.120581	Physical Interactions	Hein-Mann-2015
ATF2	JUN	0.352288	Physical Interactions	Hein-Mann-2015
MMP2	TIMP2	0.622893	Physical Interactions	IREF-bind-translation
PARP1	TOP1	0.2405	Physical Interactions	IREF-bind-translation
BCL2	BAD	0.0810856	Physical Interactions	IREF-bind-translation
BCL2	BAX	0.0379201	Physical Interactions	IREF-bind-translation
CASP3	PARP1	0.0493479	Physical Interactions	IREF-bind-translation
AR	CASP8	0.0463264	Physical Interactions	IREF-bind-translation
AR	CASP3	0.0284742	Physical Interactions	IREF-bind-translation
AKT1	AR	0.027091	Physical Interactions	IREF-bind-translation
RELA	FOS	0.0656584	Physical Interactions	IREF-bind-translation
RELA	NFKBIA	0.0485135	Physical Interactions	IREF-bind-translation
GSK3B	PRKCD	0.091839	Physical Interactions	IREF-bind-translation
GSK3B	MAPK1	0.0527645	Physical Interactions	IREF-bind-translation
GSK3B	AKT1	0.0312941	Physical Interactions	IREF-bind-translation
BID	BAX	0.0719468	Physical Interactions	IREF-bind-translation
BID	BCL2	0.0533321	Physical Interactions	IREF-bind-translation
JUN	MAPK8	0.0299368	Physical Interactions	IREF-bind-translation
JUN	FOS	0.0372523	Physical Interactions	IREF-bind-translation
JUN	RELA	0.0276394	Physical Interactions	IREF-bind-translation
JUN	ESR1	0.0122566	Physical Interactions	IREF-bind-translation
BCL2L1	BAD	0.0630894	Physical Interactions	IREF-bind-translation
BCL2L1	BAX	0.0295041	Physical Interactions	IREF-bind-translation
BCL2L1	BID	0.0414955	Physical Interactions	IREF-bind-translation
MAP2K2	MAPK3	0.119524	Physical Interactions	IREF-bind-translation
MAP2K2	MAPK1	0.154744	Physical Interactions	IREF-bind-translation
TMBIM6	BAD	0.49213	Physical Interactions	IREF-bind-translation
TMBIM6	BCL2	0.170601	Physical Interactions	IREF-bind-translation
REL	MAPK8	0.444944	Physical Interactions	IREF-bind-translation
PHLPP1	AKT1	0.277233	Physical Interactions	IREF-bind-translation
FAS	CASP8	0.129177	Physical Interactions	IREF-bind-translation
BCL2L11	BCL2	0.0889078	Physical Interactions	IREF-bind-translation
BCL2L11	BCL2L1	0.0691756	Physical Interactions	IREF-bind-translation
ATF2	MAPK8	0.0420275	Physical Interactions	IREF-bind-translation
ATF2	MAPK3	0.0286772	Physical Interactions	IREF-bind-translation
ATF2	FOS	0.0522975	Physical Interactions	IREF-bind-translation
ATF2	JUN	0.022015	Physical Interactions	IREF-bind-translation
HSP90AA1	BIRC5	0.147506	Physical Interactions	IREF-bind-translation
HSP90AA1	HIF1A	0.0600058	Physical Interactions	IREF-bind-translation
HSP90AA1	ESR1	0.0238312	Physical Interactions	IREF-bind-translation
SFPQ	TOP1	0.340818	Physical Interactions	IREF-bind-translation
HIF1A	NQO1	0.0920575	Physical Interactions	Perez-Perri-Espinosa-2016
AIFM1	HIF1A	0.0920575	Physical Interactions	Perez-Perri-Espinosa-2016
TNF	NQO1	0.0790078	Physical Interactions	Kupka-Walczak-2016
SFPQ	TNF	0.0790078	Physical Interactions	Kupka-Walczak-2016
HIF1A	AKT1	0.0341208	Physical Interactions	Li-Fu-2017
MMP2	TIMP2	0.0717925	Physical Interactions	IREF-biogrid
BAX	BAD	0.0216717	Physical Interactions	IREF-biogrid
PARP1	NQO1	0.015175	Physical Interactions	IREF-biogrid
PARP1	TOP1	0.00366922	Physical Interactions	IREF-biogrid
CASP8	BAX	0.00842181	Physical Interactions	IREF-biogrid
CASP8	PARP1	0.00380929	Physical Interactions	IREF-biogrid
TNF	NQO1	0.0165138	Physical Interactions	IREF-biogrid
TNF	CASP8	0.00414538	Physical Interactions	IREF-biogrid
MAPK8	CASP8	0.00520402	Physical Interactions	IREF-biogrid
CASP3	BAX	0.01189	Physical Interactions	IREF-biogrid
CASP3	BIRC5	0.016155	Physical Interactions	IREF-biogrid
CASP3	PARP1	0.00537801	Physical Interactions	IREF-biogrid
CASP3	CASP8	0.00815479	Physical Interactions	IREF-biogrid
CASP3	MAPK8	0.00734711	Physical Interactions	IREF-biogrid
MAPK3	PTGS2	0.0147582	Physical Interactions	IREF-biogrid
FOS	NQO1	0.0248059	Physical Interactions	IREF-biogrid
FOS	VEGFA	0.0169847	Physical Interactions	IREF-biogrid
FOS	MAPK3	0.00480336	Physical Interactions	IREF-biogrid
NFKBIA	TNF	0.0042327	Physical Interactions	IREF-biogrid
MAPK1	PPARG	0.00311771	Physical Interactions	IREF-biogrid
MAPK1	CASP8	0.00404064	Physical Interactions	IREF-biogrid
MAPK1	MAPK3	0.00311691	Physical Interactions	IREF-biogrid
MAPK1	FOS	0.00435597	Physical Interactions	IREF-biogrid
MAPK1	AR	0.00283364	Physical Interactions	IREF-biogrid
AKT1	NOS3	0.0080064	Physical Interactions	IREF-biogrid
AKT1	BAD	0.00757173	Physical Interactions	IREF-biogrid
AKT1	MAPK8	0.00265102	Physical Interactions	IREF-biogrid
AKT1	NFKBIA	0.00300443	Physical Interactions	IREF-biogrid
AKT1	AR	0.0020635	Physical Interactions	IREF-biogrid
HIF1A	NQO1	0.0121042	Physical Interactions	IREF-biogrid
HIF1A	VEGFA	0.00828783	Physical Interactions	IREF-biogrid
HIF1A	PARP1	0.00200383	Physical Interactions	IREF-biogrid
HIF1A	FOS	0.00327558	Physical Interactions	IREF-biogrid
HIF1A	AR	0.00213082	Physical Interactions	IREF-biogrid
HIF1A	MAPK1	0.00212553	Physical Interactions	IREF-biogrid
HIF1A	AKT1	0.00154784	Physical Interactions	IREF-biogrid
JUN	PPARG	0.00316568	Physical Interactions	IREF-biogrid
JUN	PARP1	0.00270576	Physical Interactions	IREF-biogrid
JUN	MAPK8	0.00369645	Physical Interactions	IREF-biogrid
JUN	MAPK3	0.00316487	Physical Interactions	IREF-biogrid
JUN	FOS	0.004423	Physical Interactions	IREF-biogrid
JUN	AR	0.00287724	Physical Interactions	IREF-biogrid
JUN	MAPK1	0.00287009	Physical Interactions	IREF-biogrid
JUN	HIF1A	0.00215823	Physical Interactions	IREF-biogrid
MAP2K2	TNF	0.0128924	Physical Interactions	IREF-biogrid
MAP2K2	MAPK8	0.0161848	Physical Interactions	IREF-biogrid
MAP2K2	MAPK3	0.0138573	Physical Interactions	IREF-biogrid
MAP2K2	MAPK1	0.0125666	Physical Interactions	IREF-biogrid
LAMB1	NQO1	0.0572131	Physical Interactions	IREF-biogrid
AIFM1	NOS2	0.00342297	Physical Interactions	IREF-biogrid
AIFM1	HIF1A	0.00181852	Physical Interactions	IREF-biogrid
PHLPP1	MAPK8	0.0149351	Physical Interactions	IREF-biogrid
PHLPP1	AKT1	0.00844456	Physical Interactions	IREF-biogrid
ATF2	MAPK8	0.00408794	Physical Interactions	IREF-biogrid
ATF2	MAPK3	0.00350006	Physical Interactions	IREF-biogrid
ATF2	FOS	0.00489143	Physical Interactions	IREF-biogrid
ATF2	MAPK1	0.00317406	Physical Interactions	IREF-biogrid
ATF2	JUN	0.0032229	Physical Interactions	IREF-biogrid
HMOX2	ACADM	0.0139845	Physical Interactions	IREF-biogrid
SFPQ	TOP1	0.00475289	Physical Interactions	IREF-biogrid
SFPQ	PPARG	0.00380727	Physical Interactions	IREF-biogrid
SFPQ	TNF	0.00354125	Physical Interactions	IREF-biogrid
SFPQ	AR	0.00346037	Physical Interactions	IREF-biogrid
SFPQ	MAPK1	0.00345177	Physical Interactions	IREF-biogrid
NOS2	PTGS2	0.0526002	Physical Interactions	BIOGRID-SMALL-SCALE-STUDIES
MMP2	TIMP2	0.0998862	Physical Interactions	BIOGRID-SMALL-SCALE-STUDIES
BAX	BAD	0.0235206	Physical Interactions	BIOGRID-SMALL-SCALE-STUDIES
PARP1	NQO1	0.0102473	Physical Interactions	BIOGRID-SMALL-SCALE-STUDIES
PARP1	TOP1	0.00269767	Physical Interactions	BIOGRID-SMALL-SCALE-STUDIES
BCL2	BAD	0.0120587	Physical Interactions	BIOGRID-SMALL-SCALE-STUDIES
BCL2	BAX	0.00769426	Physical Interactions	BIOGRID-SMALL-SCALE-STUDIES
BCL2	PARP1	0.0024425	Physical Interactions	BIOGRID-SMALL-SCALE-STUDIES
CASP8	BAX	0.00919259	Physical Interactions	BIOGRID-SMALL-SCALE-STUDIES
CASP8	PARP1	0.00291814	Physical Interactions	BIOGRID-SMALL-SCALE-STUDIES
CASP8	BCL2	0.00471293	Physical Interactions	BIOGRID-SMALL-SCALE-STUDIES
TNF	CASP8	0.00914045	Physical Interactions	BIOGRID-SMALL-SCALE-STUDIES
MAPK8	BAX	0.00745123	Physical Interactions	BIOGRID-SMALL-SCALE-STUDIES
MAPK8	BCL2	0.00382016	Physical Interactions	BIOGRID-SMALL-SCALE-STUDIES
MAPK8	CASP8	0.00456407	Physical Interactions	BIOGRID-SMALL-SCALE-STUDIES
CASP3	BAX	0.0110703	Physical Interactions	BIOGRID-SMALL-SCALE-STUDIES
CASP3	BIRC5	0.0155572	Physical Interactions	BIOGRID-SMALL-SCALE-STUDIES
CASP3	PARP1	0.00351422	Physical Interactions	BIOGRID-SMALL-SCALE-STUDIES
CASP3	BCL2	0.00567563	Physical Interactions	BIOGRID-SMALL-SCALE-STUDIES
CASP3	CASP8	0.00678087	Physical Interactions	BIOGRID-SMALL-SCALE-STUDIES
CASP3	MAPK8	0.00549636	Physical Interactions	BIOGRID-SMALL-SCALE-STUDIES
MAPK3	PTGS2	0.0102682	Physical Interactions	BIOGRID-SMALL-SCALE-STUDIES
FOS	NQO1	0.0275183	Physical Interactions	BIOGRID-SMALL-SCALE-STUDIES
FOS	VEGFA	0.0145939	Physical Interactions	BIOGRID-SMALL-SCALE-STUDIES
FOS	MAPK3	0.00613302	Physical Interactions	BIOGRID-SMALL-SCALE-STUDIES
NFKBIA	TNF	0.00986895	Physical Interactions	BIOGRID-SMALL-SCALE-STUDIES
MAPK1	PPARG	0.0013042	Physical Interactions	BIOGRID-SMALL-SCALE-STUDIES
MAPK1	PARP1	0.00166007	Physical Interactions	BIOGRID-SMALL-SCALE-STUDIES
MAPK1	BCL2	0.00268109	Physical Interactions	BIOGRID-SMALL-SCALE-STUDIES
MAPK1	CASP8	0.00320318	Physical Interactions	BIOGRID-SMALL-SCALE-STUDIES
MAPK1	MAPK3	0.00250691	Physical Interactions	BIOGRID-SMALL-SCALE-STUDIES
MAPK1	FOS	0.00445797	Physical Interactions	BIOGRID-SMALL-SCALE-STUDIES
MAPK1	AR	0.00139372	Physical Interactions	BIOGRID-SMALL-SCALE-STUDIES
AKT1	NOS3	0.00754627	Physical Interactions	BIOGRID-SMALL-SCALE-STUDIES
AKT1	BAD	0.00587259	Physical Interactions	BIOGRID-SMALL-SCALE-STUDIES
AKT1	MAPK8	0.00186041	Physical Interactions	BIOGRID-SMALL-SCALE-STUDIES
AKT1	NFKBIA	0.00247812	Physical Interactions	BIOGRID-SMALL-SCALE-STUDIES
AKT1	AR	0.000998645	Physical Interactions	BIOGRID-SMALL-SCALE-STUDIES
RELA	PPARG	0.00108624	Physical Interactions	BIOGRID-SMALL-SCALE-STUDIES
RELA	PARP1	0.00138263	Physical Interactions	BIOGRID-SMALL-SCALE-STUDIES
RELA	FOS	0.00371294	Physical Interactions	BIOGRID-SMALL-SCALE-STUDIES
RELA	NFKBIA	0.00288049	Physical Interactions	BIOGRID-SMALL-SCALE-STUDIES
GSK3B	AR	0.00156326	Physical Interactions	BIOGRID-SMALL-SCALE-STUDIES
GSK3B	MAPK1	0.0020439	Physical Interactions	BIOGRID-SMALL-SCALE-STUDIES
GSK3B	AKT1	0.00146453	Physical Interactions	BIOGRID-SMALL-SCALE-STUDIES
GSK3B	RELA	0.00170232	Physical Interactions	BIOGRID-SMALL-SCALE-STUDIES
HIF1A	NQO1	0.0100999	Physical Interactions	BIOGRID-SMALL-SCALE-STUDIES
HIF1A	VEGFA	0.00535636	Physical Interactions	BIOGRID-SMALL-SCALE-STUDIES
HIF1A	PARP1	0.00149059	Physical Interactions	BIOGRID-SMALL-SCALE-STUDIES
HIF1A	BCL2	0.00240737	Physical Interactions	BIOGRID-SMALL-SCALE-STUDIES
HIF1A	FOS	0.00400285	Physical Interactions	BIOGRID-SMALL-SCALE-STUDIES
HIF1A	AR	0.00125143	Physical Interactions	BIOGRID-SMALL-SCALE-STUDIES
HIF1A	MAPK1	0.00163619	Physical Interactions	BIOGRID-SMALL-SCALE-STUDIES
HIF1A	RELA	0.00136275	Physical Interactions	BIOGRID-SMALL-SCALE-STUDIES
ESR1	CBR1	0.0169525	Physical Interactions	BIOGRID-SMALL-SCALE-STUDIES
ESR1	PARP1	0.000774252	Physical Interactions	BIOGRID-SMALL-SCALE-STUDIES
ESR1	FOS	0.00207919	Physical Interactions	BIOGRID-SMALL-SCALE-STUDIES
ESR1	MAPK1	0.000849882	Physical Interactions	BIOGRID-SMALL-SCALE-STUDIES
ESR1	AKT1	0.00060897	Physical Interactions	BIOGRID-SMALL-SCALE-STUDIES
ESR1	RELA	0.000707847	Physical Interactions	BIOGRID-SMALL-SCALE-STUDIES
ESR1	HIF1A	0.000763117	Physical Interactions	BIOGRID-SMALL-SCALE-STUDIES
BID	BCL2	0.013319	Physical Interactions	BIOGRID-SMALL-SCALE-STUDIES
BID	CASP8	0.0159126	Physical Interactions	BIOGRID-SMALL-SCALE-STUDIES
BID	MAPK8	0.0128983	Physical Interactions	BIOGRID-SMALL-SCALE-STUDIES
BID	CASP3	0.019163	Physical Interactions	BIOGRID-SMALL-SCALE-STUDIES
JUN	PPARG	0.00156313	Physical Interactions	BIOGRID-SMALL-SCALE-STUDIES
JUN	PARP1	0.00198965	Physical Interactions	BIOGRID-SMALL-SCALE-STUDIES
JUN	MAPK8	0.00311189	Physical Interactions	BIOGRID-SMALL-SCALE-STUDIES
JUN	MAPK3	0.00300463	Physical Interactions	BIOGRID-SMALL-SCALE-STUDIES
JUN	FOS	0.00534304	Physical Interactions	BIOGRID-SMALL-SCALE-STUDIES
JUN	AR	0.00167042	Physical Interactions	BIOGRID-SMALL-SCALE-STUDIES
JUN	MAPK1	0.002184	Physical Interactions	BIOGRID-SMALL-SCALE-STUDIES
JUN	RELA	0.00181901	Physical Interactions	BIOGRID-SMALL-SCALE-STUDIES
JUN	GSK3B	0.00244969	Physical Interactions	BIOGRID-SMALL-SCALE-STUDIES
JUN	HIF1A	0.00196104	Physical Interactions	BIOGRID-SMALL-SCALE-STUDIES
JUN	ESR1	0.00101862	Physical Interactions	BIOGRID-SMALL-SCALE-STUDIES
BCL2L1	BAD	0.0151242	Physical Interactions	BIOGRID-SMALL-SCALE-STUDIES
BCL2L1	BAX	0.00965021	Physical Interactions	BIOGRID-SMALL-SCALE-STUDIES
BCL2L1	BCL2	0.00494755	Physical Interactions	BIOGRID-SMALL-SCALE-STUDIES
BCL2L1	MAPK8	0.00479127	Physical Interactions	BIOGRID-SMALL-SCALE-STUDIES
BCL2L1	MAPK1	0.00336264	Physical Interactions	BIOGRID-SMALL-SCALE-STUDIES
BCL2L1	AKT1	0.00240945	Physical Interactions	BIOGRID-SMALL-SCALE-STUDIES
BCL2L1	GSK3B	0.00377171	Physical Interactions	BIOGRID-SMALL-SCALE-STUDIES
BCL2L1	BID	0.0167048	Physical Interactions	BIOGRID-SMALL-SCALE-STUDIES
MAP2K2	MAPK8	0.0200681	Physical Interactions	BIOGRID-SMALL-SCALE-STUDIES
MAP2K2	MAPK3	0.0193765	Physical Interactions	BIOGRID-SMALL-SCALE-STUDIES
MAP2K2	MAPK1	0.0140843	Physical Interactions	BIOGRID-SMALL-SCALE-STUDIES
TMBIM6	BCL2	0.0551016	Physical Interactions	BIOGRID-SMALL-SCALE-STUDIES
REL	MAPK8	0.0131986	Physical Interactions	BIOGRID-SMALL-SCALE-STUDIES
REL	NFKBIA	0.0175809	Physical Interactions	BIOGRID-SMALL-SCALE-STUDIES
REL	AR	0.00708485	Physical Interactions	BIOGRID-SMALL-SCALE-STUDIES
REL	RELA	0.00771505	Physical Interactions	BIOGRID-SMALL-SCALE-STUDIES
SIRT3	ALDH2	0.0691721	Physical Interactions	BIOGRID-SMALL-SCALE-STUDIES
PHLPP1	AKT1	0.00742144	Physical Interactions	BIOGRID-SMALL-SCALE-STUDIES
PHLPP1	GSK3B	0.0116174	Physical Interactions	BIOGRID-SMALL-SCALE-STUDIES
FAS	CASP8	0.0098209	Physical Interactions	BIOGRID-SMALL-SCALE-STUDIES
FAS	TNF	0.0159425	Physical Interactions	BIOGRID-SMALL-SCALE-STUDIES
FAS	MAPK8	0.00796052	Physical Interactions	BIOGRID-SMALL-SCALE-STUDIES
FAS	BID	0.0277543	Physical Interactions	BIOGRID-SMALL-SCALE-STUDIES
BCL2L11	BCL2	0.010298	Physical Interactions	BIOGRID-SMALL-SCALE-STUDIES
BCL2L11	MAPK8	0.00997269	Physical Interactions	BIOGRID-SMALL-SCALE-STUDIES
BCL2L11	MAPK3	0.00962896	Physical Interactions	BIOGRID-SMALL-SCALE-STUDIES
BCL2L11	MAPK1	0.00699909	Physical Interactions	BIOGRID-SMALL-SCALE-STUDIES
BCL2L11	AKT1	0.00501509	Physical Interactions	BIOGRID-SMALL-SCALE-STUDIES
BCL2L11	BCL2L1	0.0129158	Physical Interactions	BIOGRID-SMALL-SCALE-STUDIES
ACTN4	RELA	0.00452234	Physical Interactions	BIOGRID-SMALL-SCALE-STUDIES
ACTN4	ESR1	0.00253244	Physical Interactions	BIOGRID-SMALL-SCALE-STUDIES
ATF2	MAPK8	0.00855033	Physical Interactions	BIOGRID-SMALL-SCALE-STUDIES
ATF2	FOS	0.0146807	Physical Interactions	BIOGRID-SMALL-SCALE-STUDIES
ATF2	MAPK1	0.00600084	Physical Interactions	BIOGRID-SMALL-SCALE-STUDIES
ATF2	JUN	0.00719224	Physical Interactions	BIOGRID-SMALL-SCALE-STUDIES
HSP90AA1	NOS3	0.00576974	Physical Interactions	BIOGRID-SMALL-SCALE-STUDIES
HSP90AA1	NOS2	0.00703548	Physical Interactions	BIOGRID-SMALL-SCALE-STUDIES
HSP90AA1	MMP2	0.0045783	Physical Interactions	BIOGRID-SMALL-SCALE-STUDIES
HSP90AA1	VEGFA	0.00326812	Physical Interactions	BIOGRID-SMALL-SCALE-STUDIES
HSP90AA1	PPARG	0.000714504	Physical Interactions	BIOGRID-SMALL-SCALE-STUDIES
HSP90AA1	BIRC5	0.00402614	Physical Interactions	BIOGRID-SMALL-SCALE-STUDIES
HSP90AA1	BCL2	0.00146883	Physical Interactions	BIOGRID-SMALL-SCALE-STUDIES
HSP90AA1	PRKCD	0.00209277	Physical Interactions	BIOGRID-SMALL-SCALE-STUDIES
HSP90AA1	MAPK8	0.00142244	Physical Interactions	BIOGRID-SMALL-SCALE-STUDIES
HSP90AA1	AR	0.000763546	Physical Interactions	BIOGRID-SMALL-SCALE-STUDIES
HSP90AA1	AKT1	0.000715319	Physical Interactions	BIOGRID-SMALL-SCALE-STUDIES
HSP90AA1	GSK3B	0.00111975	Physical Interactions	BIOGRID-SMALL-SCALE-STUDIES
HSP90AA1	HIF1A	0.000896386	Physical Interactions	BIOGRID-SMALL-SCALE-STUDIES
HSP90AA1	ESR1	0.000465607	Physical Interactions	BIOGRID-SMALL-SCALE-STUDIES
SFPQ	TOP1	0.00790661	Physical Interactions	BIOGRID-SMALL-SCALE-STUDIES
SFPQ	PPARG	0.00348233	Physical Interactions	BIOGRID-SMALL-SCALE-STUDIES
SFPQ	AR	0.00372135	Physical Interactions	BIOGRID-SMALL-SCALE-STUDIES
SFPQ	MAPK1	0.0048655	Physical Interactions	BIOGRID-SMALL-SCALE-STUDIES
SFPQ	ESR1	0.00226926	Physical Interactions	BIOGRID-SMALL-SCALE-STUDIES
MMP2	TIMP2	0.0642087	Physical Interactions	IREF-intact
TOP1	ALDH2	0.0875878	Physical Interactions	IREF-intact
BCL2	BAD	0.0326685	Physical Interactions	IREF-intact
BCL2	BAX	0.0203502	Physical Interactions	IREF-intact
CASP8	BCL2	0.00957282	Physical Interactions	IREF-intact
MAPK8	BAD	0.0268469	Physical Interactions	IREF-intact
MAPK8	BCL2	0.0140503	Physical Interactions	IREF-intact
CASP3	PARP1	0.0104248	Physical Interactions	IREF-intact
CASP3	CASP8	0.00872596	Physical Interactions	IREF-intact
MAPK3	PARP1	0.00760279	Physical Interactions	IREF-intact
MAPK3	CASP8	0.00636381	Physical Interactions	IREF-intact
AR	CASP8	0.00478854	Physical Interactions	IREF-intact
MAPK1	PARP1	0.00750205	Physical Interactions	IREF-intact
MAPK1	BCL2	0.0112151	Physical Interactions	IREF-intact
MAPK1	CASP8	0.00627949	Physical Interactions	IREF-intact
MAPK1	MAPK3	0.00745558	Physical Interactions	IREF-intact
AKT1	NOS3	0.00797471	Physical Interactions	IREF-intact
AKT1	BAD	0.0124279	Physical Interactions	IREF-intact
AKT1	BAX	0.00774172	Physical Interactions	IREF-intact
AKT1	CASP3	0.00592873	Physical Interactions	IREF-intact
RELA	PARP1	0.004006	Physical Interactions	IREF-intact
RELA	NFKBIA	0.00437797	Physical Interactions	IREF-intact
GSK3B	BAX	0.00609886	Physical Interactions	IREF-intact
GSK3B	AKT1	0.00194925	Physical Interactions	IREF-intact
GSK3B	RELA	0.00179479	Physical Interactions	IREF-intact
HIF1A	AR	0.00718623	Physical Interactions	IREF-intact
ESR1	RELA	0.00296179	Physical Interactions	IREF-intact
BID	BAX	0.029819	Physical Interactions	IREF-intact
BID	BCL2	0.0250521	Physical Interactions	IREF-intact
BID	CASP3	0.0228359	Physical Interactions	IREF-intact
JUN	MAPK8	0.00993279	Physical Interactions	IREF-intact
JUN	FOS	0.00517882	Physical Interactions	IREF-intact
JUN	GSK3B	0.00362231	Physical Interactions	IREF-intact
BCL2L1	BAD	0.0222739	Physical Interactions	IREF-intact
BCL2L1	BAX	0.0138751	Physical Interactions	IREF-intact
BCL2L1	BCL2	0.011657	Physical Interactions	IREF-intact
BCL2L1	CASP8	0.00652689	Physical Interactions	IREF-intact
BCL2L1	MAPK8	0.00957968	Physical Interactions	IREF-intact
BCL2L1	BID	0.0170809	Physical Interactions	IREF-intact
REL	MMP2	0.00825386	Physical Interactions	IREF-intact
REL	NFKBIA	0.00272331	Physical Interactions	IREF-intact
REL	RELA	0.00130489	Physical Interactions	IREF-intact
REL	BID	0.00545863	Physical Interactions	IREF-intact
SIRT3	ALDH2	0.0876963	Physical Interactions	IREF-intact
AIFM1	RELA	0.00773955	Physical Interactions	IREF-intact
FAS	CASP8	0.0137887	Physical Interactions	IREF-intact
FAS	MAPK8	0.0202381	Physical Interactions	IREF-intact
FAS	BID	0.0360852	Physical Interactions	IREF-intact
BCL2L11	BAD	0.0651635	Physical Interactions	IREF-intact
BCL2L11	BAX	0.0405923	Physical Interactions	IREF-intact
BCL2L11	BCL2	0.0341031	Physical Interactions	IREF-intact
BCL2L11	AKT1	0.0129737	Physical Interactions	IREF-intact
BCL2L11	BCL2L1	0.023252	Physical Interactions	IREF-intact
ACTN4	NOS3	0.0267502	Physical Interactions	IREF-intact
ACTN4	PPARG	0.0234147	Physical Interactions	IREF-intact
ATF2	MAPK8	0.0137069	Physical Interactions	IREF-intact
ATF2	MAPK3	0.011088	Physical Interactions	IREF-intact
ATF2	FOS	0.00714659	Physical Interactions	IREF-intact
ATF2	JUN	0.0117913	Physical Interactions	IREF-intact
HSP90AA1	MMP2	0.019651	Physical Interactions	IREF-intact
HSP90AA1	AR	0.00443659	Physical Interactions	IREF-intact
HSP90AA1	RELA	0.00310671	Physical Interactions	IREF-intact
HSP90AA1	HIF1A	0.00745254	Physical Interactions	IREF-intact
HSP90AA1	JUN	0.00627008	Physical Interactions	IREF-intact
SFPQ	RELA	0.00582131	Physical Interactions	IREF-intact
SFPQ	GSK3B	0.00498065	Physical Interactions	IREF-intact
BCL2	BAX	0.0721276	Physical Interactions	IREF-dip
CASP3	PARP1	0.0423683	Physical Interactions	IREF-dip
CASP3	CASP8	0.0583295	Physical Interactions	IREF-dip
MAPK3	PARP1	0.178094	Physical Interactions	IREF-dip
MAPK1	PARP1	0.0729947	Physical Interactions	IREF-dip
RELA	NFKBIA	0.0232862	Physical Interactions	IREF-dip
GSK3B	BAX	0.0839838	Physical Interactions	IREF-dip
GSK3B	AKT1	0.0433631	Physical Interactions	IREF-dip
ESR1	NOS3	0.080345	Physical Interactions	IREF-dip
BID	BAX	0.122306	Physical Interactions	IREF-dip
BID	BCL2	0.116593	Physical Interactions	IREF-dip
BID	CASP3	0.0967865	Physical Interactions	IREF-dip
JUN	MAPK8	0.0691306	Physical Interactions	IREF-dip
JUN	FOS	0.0824873	Physical Interactions	IREF-dip
JUN	AR	0.0134451	Physical Interactions	IREF-dip
JUN	MAPK1	0.0626396	Physical Interactions	IREF-dip
JUN	GSK3B	0.0509977	Physical Interactions	IREF-dip
BCL2L1	BAX	0.0722428	Physical Interactions	IREF-dip
BCL2L1	CASP8	0.0703783	Physical Interactions	IREF-dip
BCL2L1	BID	0.116779	Physical Interactions	IREF-dip
REL	NFKBIA	0.0533387	Physical Interactions	IREF-dip
REL	RELA	0.0425656	Physical Interactions	IREF-dip
FAS	CASP8	0.0744359	Physical Interactions	IREF-dip
BCL2L11	BAX	0.47643	Physical Interactions	IREF-dip
ACTN4	PPARG	0.418059	Physical Interactions	IREF-dip
HSP90AA1	AR	0.0113155	Physical Interactions	IREF-dip
MMP2	TIMP2	0.0838555	Physical Interactions	IREF-reactome
BCL2	BAD	0.0824111	Physical Interactions	IREF-reactome
CASP8	TLR4	0.0161103	Physical Interactions	IREF-reactome
CASP8	BAX	0.0922616	Physical Interactions	IREF-reactome
MAPK8	BAD	0.0315153	Physical Interactions	IREF-reactome
CASP3	PRKCD	0.0210599	Physical Interactions	IREF-reactome
FOS	MAPK8	0.0572938	Physical Interactions	IREF-reactome
FOS	MAPK3	0.0264899	Physical Interactions	IREF-reactome
MAPK1	MAPK3	0.00520315	Physical Interactions	IREF-reactome
MAPK1	FOS	0.0273167	Physical Interactions	IREF-reactome
AKT1	NOS3	0.015932	Physical Interactions	IREF-reactome
AKT1	BAD	0.0140797	Physical Interactions	IREF-reactome
RELA	PPARG	0.013289	Physical Interactions	IREF-reactome
RELA	NFKBIA	0.023144	Physical Interactions	IREF-reactome
GSK3B	AKT1	0.00722993	Physical Interactions	IREF-reactome
HIF1A	VEGFA	0.0773191	Physical Interactions	IREF-reactome
BID	BAD	0.044242	Physical Interactions	IREF-reactome
BID	BAX	0.144274	Physical Interactions	IREF-reactome
BID	BCL2	0.0866462	Physical Interactions	IREF-reactome
BID	CASP8	0.0297461	Physical Interactions	IREF-reactome
JUN	MAPK8	0.0485095	Physical Interactions	IREF-reactome
JUN	MAPK3	0.0224285	Physical Interactions	IREF-reactome
JUN	FOS	0.11775	Physical Interactions	IREF-reactome
JUN	MAPK1	0.0231285	Physical Interactions	IREF-reactome
BCL2L1	BAD	0.0837008	Physical Interactions	IREF-reactome
BCL2L1	BID	0.0880021	Physical Interactions	IREF-reactome
MAP2K2	MAPK3	0.0336134	Physical Interactions	IREF-reactome
MAP2K2	MAPK1	0.0346624	Physical Interactions	IREF-reactome
REL	NFKBIA	0.0583872	Physical Interactions	IREF-reactome
PHLPP1	AKT1	0.216504	Physical Interactions	IREF-reactome
FAS	CASP8	0.0422213	Physical Interactions	IREF-reactome
FAS	BID	0.0660236	Physical Interactions	IREF-reactome
BCL2L11	BAD	0.0876199	Physical Interactions	IREF-reactome
BCL2L11	BCL2	0.1716	Physical Interactions	IREF-reactome
BCL2L11	MAPK8	0.0656226	Physical Interactions	IREF-reactome
BCL2L11	BCL2L1	0.174285	Physical Interactions	IREF-reactome
ATF2	MAPK8	0.0170219	Physical Interactions	IREF-reactome
ATF2	JUN	0.0349835	Physical Interactions	IREF-reactome
HSP90AA1	NOS3	0.0177137	Physical Interactions	IREF-reactome
HSP90AA1	AKT1	0.00523787	Physical Interactions	IREF-reactome
MMP2	TIMP2	0.0838555	Physical Interactions	Vastrik-Stein-2007
BCL2	BAD	0.0824111	Physical Interactions	Vastrik-Stein-2007
CASP8	TLR4	0.0161103	Physical Interactions	Vastrik-Stein-2007
CASP8	BAX	0.0922616	Physical Interactions	Vastrik-Stein-2007
MAPK8	BAD	0.0315153	Physical Interactions	Vastrik-Stein-2007
CASP3	PRKCD	0.0210599	Physical Interactions	Vastrik-Stein-2007
FOS	MAPK8	0.0572938	Physical Interactions	Vastrik-Stein-2007
FOS	MAPK3	0.0264899	Physical Interactions	Vastrik-Stein-2007
MAPK1	MAPK3	0.00520315	Physical Interactions	Vastrik-Stein-2007
MAPK1	FOS	0.0273167	Physical Interactions	Vastrik-Stein-2007
AKT1	NOS3	0.015932	Physical Interactions	Vastrik-Stein-2007
AKT1	BAD	0.0140797	Physical Interactions	Vastrik-Stein-2007
RELA	PPARG	0.013289	Physical Interactions	Vastrik-Stein-2007
RELA	NFKBIA	0.023144	Physical Interactions	Vastrik-Stein-2007
GSK3B	AKT1	0.00722993	Physical Interactions	Vastrik-Stein-2007
HIF1A	VEGFA	0.0773191	Physical Interactions	Vastrik-Stein-2007
BID	BAD	0.044242	Physical Interactions	Vastrik-Stein-2007
BID	BAX	0.144274	Physical Interactions	Vastrik-Stein-2007
BID	BCL2	0.0866462	Physical Interactions	Vastrik-Stein-2007
BID	CASP8	0.0297461	Physical Interactions	Vastrik-Stein-2007
JUN	MAPK8	0.0485095	Physical Interactions	Vastrik-Stein-2007
JUN	MAPK3	0.0224285	Physical Interactions	Vastrik-Stein-2007
JUN	FOS	0.11775	Physical Interactions	Vastrik-Stein-2007
JUN	MAPK1	0.0231285	Physical Interactions	Vastrik-Stein-2007
BCL2L1	BAD	0.0837008	Physical Interactions	Vastrik-Stein-2007
BCL2L1	BID	0.0880021	Physical Interactions	Vastrik-Stein-2007
MAP2K2	MAPK3	0.0336134	Physical Interactions	Vastrik-Stein-2007
MAP2K2	MAPK1	0.0346624	Physical Interactions	Vastrik-Stein-2007
REL	NFKBIA	0.0583872	Physical Interactions	Vastrik-Stein-2007
PHLPP1	AKT1	0.216504	Physical Interactions	Vastrik-Stein-2007
FAS	CASP8	0.0422213	Physical Interactions	Vastrik-Stein-2007
FAS	BID	0.0660236	Physical Interactions	Vastrik-Stein-2007
BCL2L11	BAD	0.0876199	Physical Interactions	Vastrik-Stein-2007
BCL2L11	BCL2	0.1716	Physical Interactions	Vastrik-Stein-2007
BCL2L11	MAPK8	0.0656226	Physical Interactions	Vastrik-Stein-2007
BCL2L11	BCL2L1	0.174285	Physical Interactions	Vastrik-Stein-2007
ATF2	MAPK8	0.0170219	Physical Interactions	Vastrik-Stein-2007
ATF2	JUN	0.0349835	Physical Interactions	Vastrik-Stein-2007
HSP90AA1	NOS3	0.0177137	Physical Interactions	Vastrik-Stein-2007
HSP90AA1	AKT1	0.00523787	Physical Interactions	Vastrik-Stein-2007
MAPK1	MAPK3	0.0453126	Physical Interactions	Wan-Emili-2015
MMP2	TIMP2	0.0228969	Physical Interactions	IREF-matrixdb
MMP9	TIMP2	0.0267658	Physical Interactions	IREF-matrixdb
MAPK1	PARP1	0.0496361	Physical Interactions	IREF-matrixdb
MAPK1	BCL2	0.118518	Physical Interactions	IREF-matrixdb
MAPK1	CASP8	0.0107172	Physical Interactions	IREF-matrixdb
MAPK1	MAPK3	0.0295708	Physical Interactions	IREF-matrixdb
FAS	CASP8	0.0184344	Physical Interactions	IREF-matrixdb
FAS	MAPK8	0.0398086	Physical Interactions	IREF-matrixdb
FAS	BID	0.106897	Physical Interactions	IREF-matrixdb
ACTN4	NOS3	0.0531685	Physical Interactions	IREF-matrixdb
ACTN4	PPARG	0.0811528	Physical Interactions	IREF-matrixdb
HSP90AA1	MMP2	0.00891842	Physical Interactions	IREF-matrixdb
HSP90AA1	AR	0.0162388	Physical Interactions	IREF-matrixdb
HSP90AA1	RELA	0.00905582	Physical Interactions	IREF-matrixdb
HSP90AA1	HIF1A	0.0168543	Physical Interactions	IREF-matrixdb
HSP90AA1	JUN	0.0173813	Physical Interactions	IREF-matrixdb
BCL2	BAD	0.361953	Physical Interactions	IREF-intcomplex
BID	BCL2	0.361953	Physical Interactions	IREF-intcomplex
JUN	FOS	1	Physical Interactions	IREF-intcomplex
BCL2L1	BAD	0.361953	Physical Interactions	IREF-intcomplex
BCL2L1	BID	0.361953	Physical Interactions	IREF-intcomplex
BCL2L11	BCL2	0.250322	Physical Interactions	IREF-intcomplex
BCL2L11	BCL2L1	0.250322	Physical Interactions	IREF-intcomplex
BCL2	BAD	0.361953	Physical Interactions	Hermjakob-Apweiler-2004
BID	BCL2	0.361953	Physical Interactions	Hermjakob-Apweiler-2004
JUN	FOS	1	Physical Interactions	Hermjakob-Apweiler-2004
BCL2L1	BAD	0.361953	Physical Interactions	Hermjakob-Apweiler-2004
BCL2L1	BID	0.361953	Physical Interactions	Hermjakob-Apweiler-2004
BCL2L11	BCL2	0.250322	Physical Interactions	Hermjakob-Apweiler-2004
BCL2L11	BCL2L1	0.250322	Physical Interactions	Hermjakob-Apweiler-2004
MAPK1	MAPK3	0.346552	Predicted	I2D-BIND-Yeast2Human
MAP2K2	MAPK3	0.346552	Predicted	I2D-BIND-Yeast2Human
MAP2K2	MAPK1	0.585786	Predicted	I2D-BIND-Yeast2Human
ENTPD5	ALDH2	0.906019	Predicted	I2D-BIND-Yeast2Human
BCL2	BAX	0.707107	Predicted	I2D-MINT-Mouse2Human
AR	CASP8	0.816497	Predicted	I2D-MINT-Mouse2Human
RELA	NFKBIA	0.41774	Predicted	I2D-MINT-Mouse2Human
BID	BCL2	0.707107	Predicted	I2D-MINT-Mouse2Human
JUN	MAPK8	0.492586	Predicted	I2D-MINT-Mouse2Human
JUN	FOS	0.765367	Predicted	I2D-MINT-Mouse2Human
SIRT3	ALDH2	1	Predicted	I2D-MINT-Mouse2Human
LAMB1	ACHE	1	Predicted	I2D-MINT-Mouse2Human
CAMKK1	NOS2	1	Predicted	I2D-MINT-Mouse2Human
PHLPP1	AKT1	0.551783	Predicted	I2D-MINT-Mouse2Human
FAS	CASP8	0.262746	Predicted	I2D-MINT-Mouse2Human
ATF2	MAPK8	0.376904	Predicted	I2D-MINT-Mouse2Human
ATF2	MAPK1	0.236652	Predicted	I2D-MINT-Mouse2Human
HSP90AA1	AKT1	0.221932	Predicted	I2D-MINT-Mouse2Human
BCL2	BAX	0.796225	Predicted	I2D-MGI-Mouse2Human
BCL2L1	BAD	0.210845	Predicted	I2D-MGI-Mouse2Human
ACTN4	NOS2	1	Predicted	I2D-MGI-Mouse2Human
NOS2	PTGS2	0.387018	Predicted	I2D-BioGRID-Mouse2Human
BCL2	BAX	0.034438	Predicted	I2D-BioGRID-Mouse2Human
MAPK1	MAPK3	0.0391001	Predicted	I2D-BioGRID-Mouse2Human
RELA	PPARG	0.0209357	Predicted	I2D-BioGRID-Mouse2Human
RELA	NFKBIA	0.0383376	Predicted	I2D-BioGRID-Mouse2Human
GSK3B	AKT1	0.0265288	Predicted	I2D-BioGRID-Mouse2Human
ESR1	NOS3	0.363493	Predicted	I2D-BioGRID-Mouse2Human
BID	BAX	0.268471	Predicted	I2D-BioGRID-Mouse2Human
BID	CASP3	0.230293	Predicted	I2D-BioGRID-Mouse2Human
JUN	MAPK8	0.0234496	Predicted	I2D-BioGRID-Mouse2Human
JUN	FOS	0.0201258	Predicted	I2D-BioGRID-Mouse2Human
JUN	RELA	0.0159559	Predicted	I2D-BioGRID-Mouse2Human
JUN	ESR1	0.0215924	Predicted	I2D-BioGRID-Mouse2Human
BCL2L1	BAX	0.100899	Predicted	I2D-BioGRID-Mouse2Human
FAS	CASP8	0.318434	Predicted	I2D-BioGRID-Mouse2Human
BCL2L11	BCL2	0.0556957	Predicted	I2D-BioGRID-Mouse2Human
BCL2L11	BCL2L1	0.163181	Predicted	I2D-BioGRID-Mouse2Human
ACTN4	NOS2	0.276105	Predicted	I2D-BioGRID-Mouse2Human
ATF2	MAPK3	0.0751932	Predicted	I2D-BioGRID-Mouse2Human
ATF2	MAPK1	0.0312215	Predicted	I2D-BioGRID-Mouse2Human
HSP90AA1	AKT1	0.0373533	Predicted	I2D-BioGRID-Mouse2Human
MMP9	TLR4	0.100775	Predicted	I2D-INNATEDB-Mouse2Human
TNF	PARP1	0.081923	Predicted	I2D-INNATEDB-Mouse2Human
FOS	TNF	0.0309739	Predicted	I2D-INNATEDB-Mouse2Human
RELA	HMOX1	0.047019	Predicted	I2D-INNATEDB-Mouse2Human
RELA	NOS2	0.00785027	Predicted	I2D-INNATEDB-Mouse2Human
RELA	BIRC5	0.0797493	Predicted	I2D-INNATEDB-Mouse2Human
RELA	BCL2	0.0139736	Predicted	I2D-INNATEDB-Mouse2Human
RELA	TNF	0.00819231	Predicted	I2D-INNATEDB-Mouse2Human
RELA	NFKBIA	0.0104458	Predicted	I2D-INNATEDB-Mouse2Human
HIF1A	PTGS2	0.157503	Predicted	I2D-INNATEDB-Mouse2Human
HIF1A	NOS2	0.0479595	Predicted	I2D-INNATEDB-Mouse2Human
HIF1A	RELA	0.0181343	Predicted	I2D-INNATEDB-Mouse2Human
JUN	NOS2	0.0173056	Predicted	I2D-INNATEDB-Mouse2Human
JUN	TNF	0.0180597	Predicted	I2D-INNATEDB-Mouse2Human
JUN	FOS	0.0247402	Predicted	I2D-INNATEDB-Mouse2Human
REL	NOS2	0.0177106	Predicted	I2D-INNATEDB-Mouse2Human
REL	BCL2	0.0315251	Predicted	I2D-INNATEDB-Mouse2Human
REL	TNF	0.0184823	Predicted	I2D-INNATEDB-Mouse2Human
REL	NFKBIA	0.0235663	Predicted	I2D-INNATEDB-Mouse2Human
REL	RELA	0.00669668	Predicted	I2D-INNATEDB-Mouse2Human
BCL2L11	BAX	0.297522	Predicted	I2D-INNATEDB-Mouse2Human
BCL2L11	MAPK8	0.106144	Predicted	I2D-INNATEDB-Mouse2Human
BCL2L11	BCL2L1	0.289696	Predicted	I2D-INNATEDB-Mouse2Human
ACTN4	NOS2	0.322192	Predicted	I2D-INNATEDB-Mouse2Human
HSP90AA1	MAPK3	0.220878	Predicted	I2D-INNATEDB-Mouse2Human
HSP90AA1	MAPK1	0.0953739	Predicted	I2D-INNATEDB-Mouse2Human
MAPK1	MAPK3	0.228035	Predicted	I2D-BioGRID-Rat2Human
GSK3B	AKT1	0.113894	Predicted	I2D-BioGRID-Rat2Human
JUN	MAPK8	0.851885	Predicted	I2D-BioGRID-Rat2Human
HSP90AA1	PRKCD	0.0916182	Predicted	I2D-BioGRID-Rat2Human
HSP90AA1	AKT1	0.060096	Predicted	I2D-BioGRID-Rat2Human
SFPQ	PARP1	0.169058	Predicted	I2D-BioGRID-Rat2Human
MAPK1	FOS	0.378273	Predicted	I2D-BIND-Rat2Human
MAP2K2	MAPK1	0.378273	Predicted	I2D-BIND-Rat2Human
BCL2L11	BCL2	0.62464	Predicted	I2D-BIND-Rat2Human
BCL2	BAD	0.215467	Predicted	I2D-BIND-Mouse2Human
BCL2	BAX	0.164862	Predicted	I2D-BIND-Mouse2Human
AKT1	BAD	0.230496	Predicted	I2D-BIND-Mouse2Human
RELA	PPARG	0.118754	Predicted	I2D-BIND-Mouse2Human
BID	BCL2	0.545398	Predicted	I2D-BIND-Mouse2Human
JUN	MAPK8	0.103347	Predicted	I2D-BIND-Mouse2Human
JUN	FOS	0.0545441	Predicted	I2D-BIND-Mouse2Human
BCL2L1	BAX	0.201798	Predicted	I2D-BIND-Mouse2Human
BCL2L11	BCL2	0.303001	Predicted	I2D-BIND-Mouse2Human
NOS3	NQO1	0.0398609	Shared protein domains	INTERPRO
NOS2	NQO1	0.0398609	Shared protein domains	INTERPRO
NOS2	NOS3	0.112	Shared protein domains	INTERPRO
MMP9	MMP2	0.043051	Shared protein domains	INTERPRO
BCL2	BAX	0.0845859	Shared protein domains	INTERPRO
CASP3	CASP8	0.0774658	Shared protein domains	INTERPRO
MAPK3	MAPK8	0.0139694	Shared protein domains	INTERPRO
AR	PPARG	0.0198166	Shared protein domains	INTERPRO
MAPK1	MAPK8	0.0141434	Shared protein domains	INTERPRO
MAPK1	MAPK3	0.0296067	Shared protein domains	INTERPRO
AKT1	PRKCD	0.0176157	Shared protein domains	INTERPRO
GSK3B	MAPK8	0.00737646	Shared protein domains	INTERPRO
GSK3B	MAPK3	0.00565217	Shared protein domains	INTERPRO
GSK3B	MAPK1	0.00572256	Shared protein domains	INTERPRO
ESR1	PPARG	0.0207577	Shared protein domains	INTERPRO
ESR1	AR	0.0195625	Shared protein domains	INTERPRO
BID	BAX	0.0617846	Shared protein domains	INTERPRO
BID	BCL2	0.0559913	Shared protein domains	INTERPRO
JUN	FOS	0.0121975	Shared protein domains	INTERPRO
BCL2L1	BAX	0.0845859	Shared protein domains	INTERPRO
BCL2L1	BCL2	0.12794	Shared protein domains	INTERPRO
BCL2L1	BID	0.0559913	Shared protein domains	INTERPRO
MAP2K2	MAPK8	0.00413205	Shared protein domains	INTERPRO
MAP2K2	MAPK3	0.00579666	Shared protein domains	INTERPRO
MAP2K2	MAPK1	0.00586885	Shared protein domains	INTERPRO
MAP2K2	GSK3B	0.00372265	Shared protein domains	INTERPRO
REL	RELA	0.073549	Shared protein domains	INTERPRO
LAMB1	PTGS2	0.00935491	Shared protein domains	INTERPRO
CAMKK1	MAPK8	0.00413205	Shared protein domains	INTERPRO
CAMKK1	MAPK3	0.00579666	Shared protein domains	INTERPRO
CAMKK1	MAPK1	0.00586885	Shared protein domains	INTERPRO
CAMKK1	GSK3B	0.00372265	Shared protein domains	INTERPRO
CAMKK1	MAP2K2	0.00381781	Shared protein domains	INTERPRO
FAS	CASP8	0.00521114	Shared protein domains	INTERPRO
TOP1MT	TOP1	1	Shared protein domains	INTERPRO
ATF2	FOS	0.0155577	Shared protein domains	INTERPRO
ATF2	JUN	0.0126126	Shared protein domains	INTERPRO
HMOX2	HMOX1	1	Shared protein domains	INTERPRO
